# Supplementary material for: Ethyl 8-chloro-1-cyclo­propyl-6,7-difluoro-4-oxo-1,4-dihydro­quinoline-3-carboxyl­ate
Source: Acta Crystallogr Sect E Struct Rep Online. 2011 Oct 22;67(Pt 11):o2974. doi: 10.1107/S160053681104205X (PMC3247378; doi:10.1107/S160053681104205X)
Supplement: Supplementary file 2 [file e-67-o2974-Isup2.hkl]

# 
# h,k,l, Fc-squared, Fo-squared, sigma(Fo-squared) and status flag 
# 
data_I
_shelx_title ' X in P2(1)/n' 
_shelx_refln_list_code          4 
_shelx_F_calc_maximum      177.02 
_exptl_crystal_F_000       672.00 
_reflns_d_resolution_high  0.8290 
 
loop_ 
 _symmetry_equiv_pos_as_xyz 
 'x, y, z' 
 '-x+1/2, y+1/2, -z+1/2' 
 '-x, -y, -z' 
 'x-1/2, -y-1/2, z-1/2' 
 
_cell_length_a    11.3360 
_cell_length_b     7.7440 
_cell_length_c    16.1570 
_cell_angle_alpha  90.000 
_cell_angle_beta   95.400 
_cell_angle_gamma  90.000 
 
_shelx_F_squared_multiplier     1.000 
 
loop_ 
 _refln_index_h 
 _refln_index_k 
 _refln_index_l 
 _refln_F_squared_calc 
 _refln_F_squared_meas 
 _refln_F_squared_sigma 
 _refln_observed_status 
   2   0   0     4742.72     5148.90     92.51 o 
   4   0   0       27.85       53.73      6.34 o 
   6   0   0     5961.04     7112.12     43.64 o 
   8   0   0     1763.10     1726.89     30.64 o 
  10   0   0      759.48      700.18     23.00 o 
  12   0   0      203.96      186.75     15.52 o 
   1   1   0      434.89      540.49      6.75 o 
   2   1   0     3634.61     3917.37     20.63 o 
   3   1   0     1643.55     1717.33     15.54 o 
   4   1   0      288.55      283.42      8.09 o 
   5   1   0       11.14        6.09      3.75 o 
   6   1   0      438.92      462.03     12.48 o 
   7   1   0       60.34       47.34      5.60 o 
   8   1   0       28.41       30.64      5.11 o 
   9   1   0       18.69       22.03      5.72 o 
  10   1   0       19.34       17.35      6.34 o 
  11   1   0      110.44      117.15     11.39 o 
  12   1   0       14.39       16.24      8.74 o 
  13   1   0       36.71       46.03     10.15 o 
   0   2   0    13300.93     8582.92    152.70 o 
   1   2   0    22916.35    17284.76    235.43 o 
   2   2   0     2776.21     2933.84     21.03 o 
   3   2   0     1509.36     1616.23     16.86 o 
   4   2   0       39.15       39.64      4.31 o 
   5   2   0     2060.63     2345.75     24.22 o 
   6   2   0      528.90      576.49     13.91 o 
   7   2   0      645.17      688.08     16.70 o 
   8   2   0        7.58       11.38      5.11 o 
   9   2   0      120.73      107.02      8.19 o 
  10   2   0      450.18      435.78     16.84 o 
  11   2   0       27.15        8.00      8.12 o 
  12   2   0        4.65       11.94      6.89 o 
  13   2   0        1.78       -2.65      8.55 o 
   1   3   0     1010.07      922.74     13.60 o 
   2   3   0      954.34     1031.00     14.70 o 
   3   3   0      181.54      170.97      8.45 o 
   4   3   0     1118.30     1130.81     17.12 o 
   5   3   0      151.53      149.16      8.13 o 
   6   3   0      169.90      151.94      8.81 o 
   7   3   0      259.90      227.73     11.04 o 
   8   3   0        6.90        3.20      5.48 o 
   9   3   0        0.96       -6.77      6.77 o 
  10   3   0        8.72       -5.05      8.68 o 
  11   3   0       23.17       13.54      7.81 o 
  12   3   0        1.19       -7.87      7.87 o 
   0   4   0      804.66      781.26     14.34 o 
   1   4   0      683.91      632.29     13.94 o 
   2   4   0      246.22      223.10      9.01 o 
   3   4   0       21.81       17.11      4.31 o 
   4   4   0        4.55        9.47      4.86 o 
   5   4   0      237.19      242.94     10.60 o 
   6   4   0      566.39      534.14     15.94 o 
   7   4   0       60.41       63.64      7.88 o 
   8   4   0      583.21      563.89     19.02 o 
   9   4   0       20.77       17.72      7.75 o 
  10   4   0       26.50       32.24      7.32 o 
  11   4   0       25.96       33.84      8.18 o 
  12   4   0       41.10       46.71     10.28 o 
   1   5   0       14.29       15.51      5.41 o 
   2   5   0        0.04       -0.31      3.88 o 
   3   5   0      401.74      353.13     12.84 o 
   4   5   0      437.56      411.88     13.89 o 
   5   5   0      182.56      172.80     10.90 o 
   6   5   0      261.33      275.57     13.62 o 
   7   5   0        2.34        0.00      6.40 o 
   8   5   0        7.64       -0.49      7.32 o 
   9   5   0        0.95       -3.81      6.40 o 
  10   5   0        5.93        4.80      9.78 o 
  11   5   0       16.32       13.78      9.04 o 
   0   6   0      190.22      180.52     11.03 o 
   1   6   0       57.20       51.02      6.71 o 
   2   6   0       66.62       82.85      8.25 o 
   3   6   0       25.09       37.47      6.09 o 
   4   6   0       13.77       26.95      6.15 o 
   5   6   0       58.32       54.53      8.25 o 
   6   6   0       64.90       55.39      9.91 o 
   7   6   0       24.43       35.01      8.68 o 
   8   6   0        4.51        1.11      7.88 o 
   9   6   0       12.31       25.04      8.31 o 
  10   6   0        9.53       19.20      8.86 o 
   1   7   0        5.57        2.34      6.71 o 
   2   7   0       16.62        8.49      6.95 o 
   3   7   0       35.53       25.35      8.06 o 
   4   7   0       31.78       44.12      8.86 o 
   5   7   0      351.97      336.61     16.52 o 
   6   7   0       84.01       94.60     11.33 o 
   7   7   0       28.71       25.72      9.72 o 
   8   7   0       20.97       10.21     10.03 o 
   9   7   0        9.91       16.49      9.47 o 
   0   8   0       81.74       74.54     10.40 o 
   1   8   0        0.84       -6.09      7.81 o 
   2   8   0       96.82      105.81     11.51 o 
   3   8   0      112.06      117.09     11.45 o 
   4   8   0       31.14       40.55      9.60 o 
   5   8   0        0.33       -4.98      7.69 o 
   6   8   0        2.29       -8.67      8.67 o 
   7   8   0        2.79        8.24      8.43 o 
   1   9   0       12.99        4.55      8.92 o 
   2   9   0       17.53       16.55      9.60 o 
   3   9   0       39.77       37.17     10.34 o 
 -13   0   1       48.13       67.75     10.09 o 
 -11   0   1      232.00      241.26     13.62 o 
  -9   0   1      522.03      493.44     15.56 o 
  -7   0   1     1197.09     1298.32     20.09 o 
  -5   0   1     7674.72     7559.32    181.71 o 
  -3   0   1     6682.40     7196.08    133.81 o 
  -1   0   1     3933.93     4298.30     65.08 o 
   1   0   1     1447.42     1612.20     45.00 o 
   3   0   1     2963.67     3246.96     21.02 o 
   5   0   1     8470.89     8693.61    195.30 o 
   7   0   1      484.05      373.72     12.05 o 
   9   0   1        1.02        1.60      5.23 o 
  11   0   1      655.70      628.59     21.68 o 
  13   0   1       22.35       18.83      9.91 o 
 -13   1   1       22.94       30.95      8.37 o 
 -12   1   1       27.10       27.69      8.00 o 
 -11   1   1       22.86       20.55      7.08 o 
 -10   1   1      220.82      226.73     12.26 o 
  -9   1   1       55.00       52.99      6.77 o 
  -8   1   1        2.38       10.03      4.12 o 
  -7   1   1       56.27       53.98      5.91 o 
  -6   1   1       97.15       84.19      6.04 o 
  -5   1   1     1009.44     1080.40     15.45 o 
  -4   1   1       42.11       47.83      3.88 o 
  -3   1   1      375.51      372.12      7.62 o 
  -2   1   1     1919.40     2132.00     15.85 o 
  -1   1   1        7.68       33.91      3.63 o 
   0   1   1      777.52      802.05     14.70 o 
   1   1   1     1033.83     1147.69      9.73 o 
   2   1   1      198.17      202.69      5.56 o 
   3   1   1     1083.12     1158.61     13.61 o 
   4   1   1      289.29      267.01      7.78 o 
   5   1   1       88.98      105.38      6.04 o 
   6   1   1      604.49      590.29     13.87 o 
   7   1   1      355.84      362.09     12.16 o 
   8   1   1       71.16       70.36      7.26 o 
   9   1   1        7.11       12.55      5.48 o 
  10   1   1       40.98       37.85      7.20 o 
  11   1   1       32.39       36.49      7.81 o 
  12   1   1        3.89        4.12      7.75 o 
  13   1   1        3.40       11.75      8.00 o 
 -13   2   1       11.57        6.64      9.11 o 
 -12   2   1       33.34       55.87      9.41 o 
 -11   2   1       36.58       31.88      8.31 o 
 -10   2   1      115.26       96.85      9.42 o 
  -9   2   1      109.47      109.84      8.50 o 
  -8   2   1        8.90       16.86      4.74 o 
  -7   2   1      983.89      954.85     19.42 o 
  -6   2   1       35.01       29.79      4.74 o 
  -5   2   1       59.18       87.17      5.79 o 
  -4   2   1     2376.04     2696.25     23.70 o 
  -3   2   1      100.55      105.55      5.18 o 
  -2   2   1      597.81      655.86     10.01 o 
  -1   2   1     1124.72     1208.05     12.83 o 
   0   2   1        2.91        0.65      1.88 o 
   1   2   1    22193.56    18700.30    246.41 o 
   2   2   1      932.10     1028.66     12.50 o 
   3   2   1     4452.74     4759.19     29.65 o 
   4   2   1        0.02        6.34      2.89 o 
   5   2   1      152.89      177.85      7.89 o 
   6   2   1      413.75      419.75     12.35 o 
   7   2   1      153.73      174.27      9.49 o 
   8   2   1       97.95       82.13      7.82 o 
   9   2   1       15.50       14.83      6.15 o 
  10   2   1       40.58       38.83      7.08 o 
  11   2   1       15.38       30.21      8.18 o 
  12   2   1       10.46        7.81      8.37 o 
  13   2   1      100.04       94.73     11.57 o 
 -12   3   1       21.90       41.78      7.69 o 
 -11   3   1       47.39       35.88      9.29 o 
 -10   3   1       61.16       70.35      8.55 o 
  -9   3   1       46.40       40.37      7.38 o 
  -8   3   1       59.66       57.42      7.26 o 
  -7   3   1      120.52      132.21      9.11 o 
  -6   3   1       13.08       10.58      4.25 o 
  -5   3   1       12.29        4.92      4.00 o 
  -4   3   1      126.81      119.58      6.84 o 
  -3   3   1       61.91       52.89      4.56 o 
  -2   3   1      399.87      456.36      9.90 o 
  -1   3   1       22.49       20.80      3.08 o 
   0   3   1     2066.85     1869.57     17.79 o 
   1   3   1     1436.60     1416.18     16.69 o 
   2   3   1       51.39       67.84      4.93 o 
   3   3   1      131.63      142.28      6.59 o 
   4   3   1      724.08      735.70     14.14 o 
   5   3   1        0.48        0.55      3.63 o 
   6   3   1       38.86       40.25      5.78 o 
   7   3   1        9.92       12.55      4.86 o 
   8   3   1      124.52      141.07      9.36 o 
   9   3   1      104.63      108.85      9.23 o 
  10   3   1       44.32       33.11      8.37 o 
  11   3   1       18.55       21.04      6.40 o 
  12   3   1       15.99       18.34      8.61 o 
 -12   4   1       26.32       13.29      9.23 o 
 -11   4   1        4.68       -4.18      7.63 o 
 -10   4   1       18.73       12.49      7.14 o 
  -9   4   1      264.98      235.46     14.05 o 
  -8   4   1        0.85       -0.86      6.03 o 
  -7   4   1      241.43      233.14     12.14 o 
  -6   4   1      135.60      136.72      8.81 o 
  -5   4   1      565.42      563.70     15.82 o 
  -4   4   1      936.44      995.79     17.87 o 
  -3   4   1        7.10        3.51      3.81 o 
  -2   4   1       51.81       60.45      5.23 o 
  -1   4   1       89.23       94.47      6.22 o 
   0   4   1        1.74       -1.56      2.77 o 
   1   4   1       19.81       13.91      4.18 o 
   2   4   1     1433.48     1524.01     20.79 o 
   3   4   1     1791.54     1811.66     23.66 o 
   4   4   1      116.37      119.79      7.64 o 
   5   4   1      437.41      434.88     13.83 o 
   6   4   1      328.27      330.90     12.95 o 
   7   4   1       74.41       54.97      7.45 o 
   8   4   1        5.40        8.98      5.54 o 
   9   4   1        3.79       -7.14      7.14 o 
  10   4   1        1.94        7.14      5.60 o 
  11   4   1       31.60       24.98      7.88 o 
  12   4   1        1.42       -0.68      7.87 o 
 -11   5   1       65.35       66.71     11.08 o 
 -10   5   1        9.97       13.10      7.81 o 
  -9   5   1       23.99       29.97      7.08 o 
  -8   5   1       13.43       15.38      6.58 o 
  -7   5   1       13.52       14.58      6.52 o 
  -6   5   1       64.01       83.46      8.06 o 
  -5   5   1       60.20       73.49      7.32 o 
  -4   5   1      157.70      145.99      9.98 o 
  -3   5   1      522.15      512.89     14.95 o 
  -2   5   1       26.95       22.40      4.98 o 
  -1   5   1      131.17      107.91      7.45 o 
   0   5   1       73.21       68.42      6.93 o 
   1   5   1       65.42       58.29      5.66 o 
   2   5   1       12.29       14.52      4.92 o 
   3   5   1       68.05       70.42      6.77 o 
   4   5   1      172.54      146.31      9.43 o 
   5   5   1      106.55      100.73      8.74 o 
   6   5   1      256.29      231.61     12.63 o 
   7   5   1      370.88      361.08     15.66 o 
   8   5   1       74.29       59.40     10.34 o 
   9   5   1        9.33        7.69      8.00 o 
  10   5   1        1.76        0.00      7.81 o 
  11   5   1       29.05       50.95      8.68 o 
 -10   6   1       34.35       30.40      9.91 o 
  -9   6   1        0.63       -7.69      7.69 o 
  -8   6   1        0.97        1.66      6.95 o 
  -7   6   1      177.97      189.81     13.30 o 
  -6   6   1       11.54       21.35      6.34 o 
  -5   6   1      242.09      258.93     13.00 o 
  -4   6   1        3.15       -2.15      5.84 o 
  -3   6   1      172.49      162.80     10.78 o 
  -2   6   1       75.39       71.96      8.06 o 
  -1   6   1       43.74       40.74      6.28 o 
   0   6   1       53.85       49.72      5.32 o 
   1   6   1       53.10       54.35      7.63 o 
   2   6   1       25.06       18.58      6.28 o 
   3   6   1       35.51       40.18      7.20 o 
   4   6   1        0.98       -2.15      6.09 o 
   5   6   1      248.04      241.93     13.68 o 
   6   6   1        5.01        3.94      7.01 o 
   7   6   1       59.81       50.53      9.48 o 
   8   6   1        0.03       -4.00      7.20 o 
   9   6   1        8.39       -1.23      8.06 o 
  10   6   1        8.12        7.32      9.11 o 
  -9   7   1        1.39       15.07      7.63 o 
  -8   7   1       38.81       33.17     10.09 o 
  -7   7   1       20.33        4.18      8.68 o 
  -6   7   1       38.45       36.55      8.92 o 
  -5   7   1        3.91        5.84      7.69 o 
  -4   7   1        6.19        7.08      6.71 o 
  -3   7   1      168.64      170.35     12.50 o 
  -2   7   1      134.68      134.17     10.34 o 
  -1   7   1      148.20      161.71     11.21 o 
   0   7   1       45.40       33.56      5.73 o 
   1   7   1      142.54      134.00     11.52 o 
   2   7   1        8.00       -1.42      6.34 o 
   3   7   1      112.39      115.74     10.77 o 
   4   7   1       77.97       53.61     10.96 o 
   5   7   1       28.18       27.87      7.94 o 
   6   7   1      147.78      154.24     12.75 o 
   7   7   1        9.69       15.69      7.69 o 
   8   7   1       22.89       25.78      8.61 o 
  -7   8   1        7.10        1.35      8.43 o 
  -6   8   1       10.97        8.43      9.04 o 
  -5   8   1       14.92        6.21      7.38 o 
  -4   8   1       13.79       17.29      9.23 o 
  -3   8   1        1.49       -4.61      8.06 o 
  -2   8   1        8.10       11.81      7.88 o 
  -1   8   1        3.67       16.12      6.64 o 
   0   8   1        4.29        3.88      5.05 o 
   1   8   1       81.67       94.05     10.40 o 
   2   8   1       43.54       49.17      9.72 o 
   3   8   1       54.86       59.08     10.03 o 
   4   8   1        6.11       16.73      8.24 o 
   5   8   1        4.06       12.49      7.69 o 
   6   8   1        6.08       -7.20      8.80 o 
  -3   9   1       33.42       28.37     11.69 o 
  -2   9   1       60.79       47.69     10.77 o 
  -1   9   1       30.11       35.32     10.03 o 
   0   9   1       19.32       29.56     11.11 o 
   1   9   1        1.11       -3.94      8.37 o 
   2   9   1       12.09       19.93      7.81 o 
   3   9   1        0.06       -7.44      8.31 o 
 -12   0   2       17.42       21.10      7.01 o 
 -10   0   2        9.22       12.12      6.52 o 
  -8   0   2       68.29       60.76      6.83 o 
  -6   0   2     1220.30     1182.51     17.64 o 
  -4   0   2     4640.91     4897.51     29.47 o 
  -2   0   2      493.00      529.32      8.73 o 
   0   0   2    24715.91    27626.20    193.23 o 
   2   0   2    10163.65    10536.31    156.42 o 
   4   0   2     3154.53     3455.85     25.20 o 
   6   0   2     1277.40     1624.75     21.25 o 
   8   0   2      314.26      360.06     13.08 o 
  10   0   2       26.54       27.32      6.52 o 
  12   0   2      111.68       65.32     10.71 o 
 -13   1   2        0.25        0.62      7.44 o 
 -12   1   2        4.74        2.89      7.32 o 
 -11   1   2        0.26        5.11      6.40 o 
 -10   1   2       33.47       32.24      6.46 o 
  -9   1   2       66.56       65.49      7.02 o 
  -8   1   2       87.46       83.17      8.19 o 
  -7   1   2      320.45      297.83     10.98 o 
  -6   1   2      135.03      145.89      7.27 o 
  -5   1   2      441.06      443.59     10.27 o 
  -4   1   2     1747.76     1898.68     18.61 o 
  -3   1   2      214.81      229.50      6.73 o 
  -2   1   2     4816.40     4576.35    103.15 o 
  -1   1   2      237.82      248.01      4.89 o 
   0   1   2        6.80        5.11      1.25 o 
   1   1   2     3339.45     3669.00     19.33 o 
   2   1   2      511.54      481.09      7.96 o 
   3   1   2      498.83      488.27      8.81 o 
   4   1   2      457.41      412.01      9.91 o 
   5   1   2      511.13      531.97     12.32 o 
   6   1   2       20.84       28.00      4.31 o 
   7   1   2      467.55      455.95     13.53 o 
   8   1   2       95.06       99.37      8.43 o 
   9   1   2       59.62       52.13      7.26 o 
  10   1   2        0.11       -4.68      5.91 o 
  11   1   2      101.48       98.00     11.70 o 
  12   1   2       10.23       14.83      8.00 o 
  13   1   2       32.64       37.78      8.98 o 
 -13   2   2        0.00       -1.97      8.00 o 
 -12   2   2       50.91       66.52      9.17 o 
 -11   2   2        6.96       -5.84      6.89 o 
 -10   2   2      249.42      207.29     13.00 o 
  -9   2   2       39.37       39.75      6.83 o 
  -8   2   2       82.86       74.67      7.26 o 
  -7   2   2      250.11      244.52     10.36 o 
  -6   2   2     2005.52     2074.50     24.89 o 
  -5   2   2     1894.69     2126.83     23.23 o 
  -4   2   2     6063.90     6886.98     38.92 o 
  -3   2   2       67.87       63.12      4.99 o 
  -2   2   2     4586.78     5053.19     28.97 o 
  -1   2   2      292.29      265.32      6.80 o 
   0   2   2     1485.66     1422.04     10.47 o 
   1   2   2    31336.13    27831.00    323.73 o 
   2   2   2      563.65      673.10     11.30 o 
   3   2   2      405.49      389.68      9.59 o 
   4   2   2     2783.80     2928.30     25.56 o 
   5   2   2        0.71       12.92      3.94 o 
   6   2   2     4002.41     4252.66     36.86 o 
   7   2   2     1954.98     2045.74     27.51 o 
   8   2   2      306.87      296.05     12.33 o 
   9   2   2       51.34       48.00      7.45 o 
  10   2   2      138.51      130.29     10.53 o 
  11   2   2       17.14       23.57      6.89 o 
  12   2   2      111.40      112.59     11.70 o 
  13   2   2        9.28       10.89      8.61 o 
 -12   3   2       51.34       51.69     10.22 o 
 -11   3   2        1.76       13.47      6.89 o 
 -10   3   2       83.29       99.04      9.66 o 
  -9   3   2      139.31      134.86     10.16 o 
  -8   3   2       84.00       83.60      8.80 o 
  -7   3   2      208.88      208.29     10.29 o 
  -6   3   2       11.94       10.71      4.31 o 
  -5   3   2      148.30      122.54      7.21 o 
  -4   3   2       71.54       70.80      5.85 o 
  -3   3   2      597.49      556.11     12.58 o 
  -2   3   2       47.96       51.65      4.25 o 
  -1   3   2      117.56      132.73      6.04 o 
   0   3   2      523.32      490.85      7.71 o 
   1   3   2      399.35      366.66      9.77 o 
   2   3   2      144.65      169.74      7.15 o 
   3   3   2     2173.86     2155.23     22.76 o 
   4   3   2       39.67       52.81      5.29 o 
   5   3   2        1.20       -0.86      3.69 o 
   6   3   2      290.21      294.74     11.35 o 
   7   3   2      135.47      118.86      8.44 o 
   8   3   2      150.84      140.42      9.85 o 
   9   3   2       64.01       82.41      8.37 o 
  10   3   2       82.90       75.59      8.99 o 
  11   3   2       35.89       56.55      7.51 o 
  12   3   2        9.32        8.98      7.75 o 
 -12   4   2        3.57       -4.00      8.74 o 
 -11   4   2       66.92       61.36     11.32 o 
 -10   4   2       29.36       25.04      8.98 o 
  -9   4   2      247.85      230.39     13.37 o 
  -8   4   2      168.81      165.19     12.13 o 
  -7   4   2       18.17       26.40      5.72 o 
  -6   4   2       83.80       85.69      7.39 o 
  -5   4   2       99.31      102.89      7.76 o 
  -4   4   2      319.01      308.19     11.35 o 
  -3   4   2       43.78       51.52      5.85 o 
  -2   4   2      949.26      989.46     16.40 o 
  -1   4   2      449.84      449.95     11.87 o 
   0   4   2      301.26      310.98      7.20 o 
   1   4   2      653.66      672.40     14.74 o 
   2   4   2     5214.98     5189.18     39.46 o 
   3   4   2      137.35      152.03      8.38 o 
   4   4   2      136.48      126.21      8.32 o 
   5   4   2       30.59       35.32      5.78 o 
   6   4   2      501.27      518.51     15.81 o 
   7   4   2       35.68       35.81      6.71 o 
   8   4   2      418.89      414.63     16.29 o 
   9   4   2       17.88       13.11      7.69 o 
  10   4   2        0.14        8.92      6.83 o 
  11   4   2        5.04       -0.62      6.77 o 
  12   4   2        2.04       -8.31      8.31 o 
 -11   5   2       59.75       62.10     11.88 o 
 -10   5   2       50.95       62.09     10.15 o 
  -9   5   2       56.14       46.90      9.79 o 
  -8   5   2        0.01       -6.95      6.95 o 
  -7   5   2       51.10       49.30      8.06 o 
  -6   5   2        3.95        0.00      5.91 o 
  -5   5   2       15.20       21.29      6.03 o 
  -4   5   2       92.81       87.98      7.76 o 
  -3   5   2       63.36       58.72      7.14 o 
  -2   5   2      134.82      149.48      8.56 o 
  -1   5   2      650.02      660.26     16.33 o 
   0   5   2     1029.40     1032.80     70.76 o 
   1   5   2      553.23      536.68     15.08 o 
   2   5   2       76.75       72.15      7.82 o 
   3   5   2       74.36       76.52      7.08 o 
   4   5   2       62.82       63.15      7.02 o 
   5   5   2       13.20        0.37      6.21 o 
   6   5   2      216.21      205.60     11.95 o 
   7   5   2      151.74      169.23     11.27 o 
   8   5   2        2.93       16.30      5.91 o 
   9   5   2      168.96      175.57     12.87 o 
  10   5   2       18.71        1.85      8.80 o 
  11   5   2       58.41       64.31      9.72 o 
 -10   6   2       12.56       15.87      8.86 o 
  -9   6   2        0.69        4.25      7.63 o 
  -8   6   2        6.56       20.30      5.84 o 
  -7   6   2        0.29        1.05      6.83 o 
  -6   6   2       32.30       28.24      7.14 o 
  -5   6   2      278.10      268.97     13.68 o 
  -4   6   2      395.59      426.95     16.41 o 
  -3   6   2      289.10      258.86     12.45 o 
  -2   6   2       14.09       15.87      6.03 o 
  -1   6   2       52.81       66.84      7.57 o 
   0   6   2      180.15      189.30      7.62 o 
   1   6   2        6.30        7.81      5.17 o 
   2   6   2       77.17       71.65      7.45 o 
   3   6   2      236.34      226.04     11.89 o 
   4   6   2      530.75      529.26     18.34 o 
   5   6   2       18.82       17.60      6.77 o 
   6   6   2       27.06       31.75      7.81 o 
   7   6   2       15.14       14.40      7.44 o 
   8   6   2       35.94       58.15      8.98 o 
   9   6   2       14.74       13.11      8.68 o 
  10   6   2        0.19        2.03      8.00 o 
  -9   7   2       36.81       20.55     11.63 o 
  -8   7   2       19.94       26.89      9.78 o 
  -7   7   2       24.43       13.17      8.00 o 
  -6   7   2       24.71       31.01      8.18 o 
  -5   7   2       35.52       30.46      8.12 o 
  -4   7   2        0.87        9.17      7.26 o 
  -3   7   2        2.03       -5.91      6.34 o 
  -2   7   2       19.08       22.89      7.32 o 
  -1   7   2       99.42      118.38     10.10 o 
   0   7   2        0.37       -2.43      4.06 o 
   1   7   2      178.46      148.13     11.70 o 
   2   7   2      121.02      136.56     10.53 o 
   3   7   2       71.88       63.95      8.62 o 
   4   7   2      153.09      159.00     12.07 o 
   5   7   2       57.73       83.45      9.91 o 
   6   7   2       28.23       35.50      9.54 o 
   7   7   2        2.73       10.34      6.83 o 
   8   7   2        0.45       -0.68      7.94 o 
  -7   8   2       35.61       44.55     10.46 o 
  -6   8   2       72.95       71.64     12.00 o 
  -5   8   2        6.18       11.81      7.63 o 
  -4   8   2       72.18       86.17     10.16 o 
  -3   8   2       13.49       12.74      8.24 o 
  -2   8   2      172.43      158.21     13.55 o 
  -1   8   2        0.02       -7.63      7.63 o 
   0   8   2       13.56       21.42      8.64 o 
   1   8   2        0.05       -7.57      7.57 o 
   2   8   2        1.92       -2.28      7.44 o 
   3   8   2        0.90        6.40      7.81 o 
   4   8   2      125.40      110.63     13.24 o 
   5   8   2       33.67       42.83     10.28 o 
   6   8   2       33.76       56.12      9.60 o 
  -3   9   2        1.36        6.77      7.94 o 
  -2   9   2       20.51       24.61      9.78 o 
  -1   9   2       13.97       11.87      7.75 o 
   0   9   2       12.92       14.14      6.72 o 
   1   9   2       13.50       21.78      8.80 o 
   2   9   2        2.70        0.00      7.69 o 
   3   9   2       10.29       12.98      8.24 o 
 -13   0   3       15.16       13.47      8.55 o 
 -11   0   3        0.34       -4.06      6.58 o 
  -9   0   3      103.39       91.74      8.93 o 
  -7   0   3     1152.74     1256.13     20.14 o 
  -5   0   3       64.31       42.18      4.62 o 
  -3   0   3     1369.49     1340.92     15.51 o 
  -1   0   3      542.60      561.10      7.49 o 
   1   0   3      927.28      919.97     10.14 o 
   3   0   3     2552.89     2467.68     25.18 o 
   5   0   3     1658.54     1687.64     20.06 o 
   7   0   3      875.03      869.60     18.22 o 
   9   0   3       41.71       43.08      7.57 o 
  11   0   3      368.11      387.26     17.39 o 
  13   0   3        0.23       -7.32      7.32 o 
 -13   1   3        2.17       14.89      7.57 o 
 -12   1   3        1.82       -0.55      6.95 o 
 -11   1   3        7.73        3.63      6.71 o 
 -10   1   3       60.53       71.89      8.31 o 
  -9   1   3        0.34       -0.80      5.54 o 
  -8   1   3      107.32      111.76      8.13 o 
  -7   1   3      287.29      308.64     11.04 o 
  -6   1   3      963.11      970.88     16.40 o 
  -5   1   3      270.97      302.42      9.50 o 
  -4   1   3        0.28        0.74      2.34 o 
  -3   1   3      151.68      142.72      5.80 o 
  -2   1   3      160.06      165.72      5.25 o 
  -1   1   3      158.31      150.98      4.32 o 
   0   1   3       61.19       44.57      2.07 o 
   1   1   3     7104.31     6789.75    127.46 o 
   2   1   3     2878.01     2924.95     20.47 o 
   3   1   3     2653.37     2757.39     21.76 o 
   4   1   3     1420.49     1374.09     17.04 o 
   5   1   3       48.21       39.52      4.62 o 
   6   1   3       68.60       66.86      5.91 o 
   7   1   3       70.68       64.39      6.34 o 
   8   1   3        8.56       11.94      5.35 o 
   9   1   3        0.55        8.92      4.37 o 
  10   1   3       90.69       94.68      9.54 o 
  11   1   3       42.25       42.71      8.80 o 
  12   1   3       49.42       45.42      9.23 o 
  13   1   3       13.11        6.77      8.37 o 
 -13   2   3       13.70        8.61      8.80 o 
 -12   2   3       12.78        7.75      8.43 o 
 -11   2   3        5.82        2.65      7.38 o 
 -10   2   3      395.25      402.51     16.59 o 
  -9   2   3      460.37      440.05     15.74 o 
  -8   2   3      202.24      210.85     10.91 o 
  -7   2   3      497.20      461.62     13.84 o 
  -6   2   3       25.26       31.81      4.92 o 
  -5   2   3      686.17      726.13     14.87 o 
  -4   2   3        5.40        4.25      3.51 o 
  -3   2   3      691.93      695.19     11.55 o 
  -2   2   3     1900.43     2068.08     18.88 o 
  -1   2   3     3539.10     3807.20     24.70 o 
   0   2   3       19.05        5.32      2.94 o 
   1   2   3    18229.80    17679.94    252.66 o 
   2   2   3      777.82      823.44     12.26 o 
   3   2   3     1119.51     1141.57     15.30 o 
   4   2   3      176.07      205.53      7.71 o 
   5   2   3       16.16       12.24      3.75 o 
   6   2   3       27.40       29.11      5.11 o 
   7   2   3      128.48      135.61      8.38 o 
   8   2   3       52.72       46.22      7.20 o 
   9   2   3      425.51      440.46     15.92 o 
  10   2   3       18.82        4.00      7.14 o 
  11   2   3       25.28       38.52      7.32 o 
  12   2   3       54.60       54.77     10.52 o 
 -12   3   3        1.52       13.10      7.26 o 
 -11   3   3       26.42       19.69      9.17 o 
 -10   3   3       15.82       16.18      8.18 o 
  -9   3   3      199.80      197.62     12.81 o 
  -8   3   3        0.91       -5.48      5.48 o 
  -7   3   3      127.70      125.63      8.25 o 
  -6   3   3      234.50      244.55     12.64 o 
  -5   3   3      780.34      769.35     15.62 o 
  -4   3   3      224.37      215.21      8.51 o 
  -3   3   3      996.07      871.69     17.73 o 
  -2   3   3        7.61        5.23      3.26 o 
  -1   3   3      342.83      323.68      9.45 o 
   0   3   3       77.67       74.24     13.43 o 
   1   3   3     2520.43     2648.41     23.93 o 
   2   3   3      260.06      298.88      9.38 o 
   3   3   3     1210.71     1188.30     17.77 o 
   4   3   3      518.56      579.39     13.79 o 
   5   3   3      388.53      364.88     11.92 o 
   6   3   3        0.27       -3.69      7.32 o 
   7   3   3      419.83      395.42     14.07 o 
   8   3   3      134.65      120.20      9.79 o 
   9   3   3       20.23       15.63      9.66 o 
  10   3   3       29.71       38.03      7.32 o 
  11   3   3       13.69       21.17      7.75 o 
  12   3   3       80.88      109.49     11.20 o 
 -12   4   3       48.11       40.61     10.46 o 
 -11   4   3      340.68      358.97     18.98 o 
 -10   4   3       74.50       86.54     10.34 o 
  -9   4   3      145.63      142.24     10.65 o 
  -8   4   3        7.54        5.35      5.60 o 
  -7   4   3        6.75        4.43      5.91 o 
  -6   4   3        4.52        5.84      5.41 o 
  -5   4   3      272.04      315.27     12.15 o 
  -4   4   3      211.33      206.30      9.49 o 
  -3   4   3     1679.66     1897.60     23.69 o 
  -2   4   3       41.14       32.50      4.80 o 
  -1   4   3      604.03      612.78     14.05 o 
   0   4   3      259.70      236.00      6.70 o 
   1   4   3        6.52        5.97      4.43 o 
   2   4   3     4213.03     4098.45     35.59 o 
   3   4   3     1018.69     1053.22     18.51 o 
   4   4   3       86.82       82.81      6.77 o 
   5   4   3       43.23       34.96      6.28 o 
   6   4   3      117.50       99.63      8.37 o 
   7   4   3      253.30      264.64     12.14 o 
   8   4   3      133.84      133.86     11.15 o 
   9   4   3       74.81       81.98      9.05 o 
  10   4   3        0.57        2.28      6.77 o 
  11   4   3        8.46        5.05      8.06 o 
 -11   5   3       15.50        7.88     10.15 o 
 -10   5   3        6.75        1.23      8.24 o 
  -9   5   3       16.84       13.17      8.37 o 
  -8   5   3      123.49      106.02     10.96 o 
  -7   5   3        0.64       -1.42      5.60 o 
  -6   5   3      276.28      263.32     12.51 o 
  -5   5   3       26.46       22.40      5.78 o 
  -4   5   3      471.44      475.25     14.94 o 
  -3   5   3      218.03      223.72     10.79 o 
  -2   5   3       35.13       35.45      5.23 o 
  -1   5   3       80.24       72.95      7.14 o 
   0   5   3      516.91      537.04     10.75 o 
   1   5   3        0.15        2.95      4.86 o 
   2   5   3      310.39      327.15     12.40 o 
   3   5   3       79.36       92.28      8.25 o 
   4   5   3     1074.93      949.40     21.96 o 
   5   5   3      104.97       94.32      8.62 o 
   6   5   3      610.74      607.13     19.03 o 
   7   5   3      266.33      253.59     13.50 o 
   8   5   3        0.10        1.54      6.95 o 
   9   5   3       29.96       36.43      8.18 o 
  10   5   3       38.07       39.20      8.80 o 
  11   5   3        7.27        4.74      7.81 o 
 -10   6   3       14.23        7.32      8.86 o 
  -9   6   3       21.18       45.35      8.80 o 
  -8   6   3       32.28       25.54      8.98 o 
  -7   6   3      118.03      111.25     11.02 o 
  -6   6   3      109.10      125.34     10.59 o 
  -5   6   3       30.77       38.71      7.81 o 
  -4   6   3      112.41      100.79      9.85 o 
  -3   6   3       57.75       54.59      8.56 o 
  -2   6   3        0.11        0.43      5.04 o 
  -1   6   3      703.99      747.85     19.85 o 
   0   6   3       13.91       12.58      4.24 o 
   1   6   3       84.43       85.63      8.43 o 
   2   6   3      420.58      365.98     14.99 o 
   3   6   3      471.87      401.26     16.97 o 
   4   6   3        7.69        3.14      6.77 o 
   5   6   3       87.21       93.63     10.34 o 
   6   6   3      145.19      159.24     11.64 o 
   7   6   3       98.51       89.01     10.59 o 
   8   6   3       10.79        7.63      7.75 o 
   9   6   3       85.27       86.11     12.31 o 
  10   6   3       15.78       10.27      9.72 o 
  -8   7   3        0.44       -8.80      8.80 o 
  -7   7   3        9.41       15.07      8.37 o 
  -6   7   3        0.49        2.83      7.08 o 
  -5   7   3       11.12       10.21      7.63 o 
  -4   7   3       25.00       28.30      8.12 o 
  -3   7   3       24.72       22.34      7.63 o 
  -2   7   3      175.14      131.62     12.07 o 
  -1   7   3      101.42      113.83      9.85 o 
   0   7   3       31.91       33.55      5.52 o 
   1   7   3       38.76       39.75      8.12 o 
   2   7   3      141.38      123.65     10.22 o 
   3   7   3       49.14       60.93      8.49 o 
   4   7   3        0.07        5.78      6.52 o 
   5   7   3       21.86       14.89      7.45 o 
   6   7   3       26.61       34.95      9.54 o 
   7   7   3       12.04       19.81      7.94 o 
   8   7   3        6.88       17.84      7.69 o 
  -6   8   3        1.28       15.07      9.60 o 
  -5   8   3        1.88        0.00      8.12 o 
  -4   8   3       13.02       28.36      9.35 o 
  -3   8   3       76.60       93.68     11.26 o 
  -2   8   3       34.99       38.40      9.72 o 
  -1   8   3       22.09       24.30      8.80 o 
   0   8   3       48.66       47.58      9.32 o 
   1   8   3       22.89       23.87      8.12 o 
   2   8   3        0.54       -4.61      7.01 o 
   3   8   3      173.80      170.15     13.98 o 
   4   8   3       14.03       22.64      8.61 o 
   5   8   3      232.46      215.96     16.20 o 
   6   8   3        0.87       17.41      7.75 o 
  -3   9   3        4.37        5.48      9.54 o 
  -2   9   3        8.90        8.06     10.15 o 
  -1   9   3        1.56       13.29      8.37 o 
   0   9   3        0.59        0.02      5.61 o 
   1   9   3       17.47       26.03      8.06 o 
   2   9   3        5.86       -0.68      8.43 o 
 -12   0   4        2.65       15.63      6.58 o 
 -10   0   4       53.35       44.37      7.20 o 
  -8   0   4      228.62      219.41     10.35 o 
  -6   0   4      976.62      887.52     16.84 o 
  -4   0   4     2632.82     2694.67     24.78 o 
  -2   0   4     1352.81     1522.48     14.45 o 
   0   0   4     1031.24     1051.23      8.97 o 
   2   0   4       82.57      100.86      4.62 o 
   4   0   4     1649.53     1543.71     22.29 o 
   6   0   4      187.52      188.84      8.57 o 
   8   0   4      537.23      511.76     15.87 o 
  10   0   4      223.76      216.86     12.94 o 
  12   0   4       48.04       64.98      9.11 o 
 -13   1   4       17.11       11.69      8.43 o 
 -12   1   4       15.45        8.18      8.00 o 
 -11   1   4        6.33        5.23      7.20 o 
 -10   1   4      127.54      120.62     10.10 o 
  -9   1   4       16.46       13.54      6.15 o 
  -8   1   4        2.71        3.94      4.68 o 
  -7   1   4        7.78       11.26      4.49 o 
  -6   1   4       49.18       43.89      5.35 o 
  -5   1   4      555.40      553.62     12.63 o 
  -4   1   4       12.82       15.75      4.00 o 
  -3   1   4     4339.85     4736.26     29.26 o 
  -2   1   4      611.96      678.53     10.26 o 
  -1   1   4      234.40      240.54      5.81 o 
   0   1   4       17.84       14.54      1.63 o 
   1   1   4        0.13        2.40      2.34 o 
   2   1   4      500.02      527.69      9.49 o 
   3   1   4       93.80       79.10      4.87 o 
   4   1   4      198.69      223.98      8.20 o 
   5   1   4      632.38      690.81     13.81 o 
   6   1   4       50.54       47.46      5.48 o 
   7   1   4      662.36      655.92     16.89 o 
   8   1   4        1.00        1.54      5.48 o 
   9   1   4       39.06       26.28      7.02 o 
  10   1   4      117.17      134.89     11.14 o 
  11   1   4       27.90       40.43      7.32 o 
  12   1   4        0.45       -7.44      7.44 o 
 -13   2   4        7.84       26.09      8.24 o 
 -12   2   4        0.02       -7.32      7.32 o 
 -11   2   4       53.48       46.40      8.92 o 
 -10   2   4      380.71      381.00     17.02 o 
  -9   2   4       27.22       18.83      7.01 o 
  -8   2   4      137.70      125.70      9.42 o 
  -7   2   4       83.32       74.86      7.70 o 
  -6   2   4      474.02      479.24     13.47 o 
  -5   2   4       43.21       41.98      5.23 o 
  -4   2   4     1706.42     1886.90     21.02 o 
  -3   2   4     1000.99     1004.07     14.46 o 
  -2   2   4      642.44      623.28     11.05 o 
  -1   2   4       46.49       38.85      3.88 o 
   0   2   4      368.57      397.28      5.91 o 
   1   2   4     3328.83     3418.21     24.97 o 
   2   2   4        0.53       -1.48      3.63 o 
   3   2   4     1158.91     1189.03     16.22 o 
   4   2   4      485.97      425.39     11.32 o 
   5   2   4       12.88        7.14      3.63 o 
   6   2   4       72.89       70.80      6.22 o 
   7   2   4      861.46      893.57     20.07 o 
   8   2   4      136.66      126.43      9.30 o 
   9   2   4      103.88       91.30      9.36 o 
  10   2   4       75.56       62.97      9.85 o 
  11   2   4        0.53       -5.72      7.08 o 
  12   2   4       31.39       39.44      9.41 o 
 -12   3   4       37.06       29.66      9.72 o 
 -11   3   4        8.27        1.72      8.43 o 
 -10   3   4      334.95      329.20     16.64 o 
  -9   3   4       19.58       30.33      6.46 o 
  -8   3   4        8.51       13.97      4.98 o 
  -7   3   4      117.71      127.22      8.62 o 
  -6   3   4       99.34       92.61      7.70 o 
  -5   3   4      773.00      810.10     15.99 o 
  -4   3   4       86.91      103.69      6.40 o 
  -3   3   4      170.00      184.29      7.70 o 
  -2   3   4      195.52      180.98      7.65 o 
  -1   3   4       63.70       58.24      4.93 o 
   0   3   4     1637.29     1593.75     13.44 o 
   1   3   4     1126.78     1244.50     17.08 o 
   2   3   4      131.29      130.74      6.72 o 
   3   3   4      345.00      307.79     10.50 o 
   4   3   4       12.43       12.55      4.31 o 
   5   3   4     1070.18     1076.63     20.43 o 
   6   3   4      123.81      114.42      8.68 o 
   7   3   4     1018.29      991.64     22.19 o 
   8   3   4       69.44       63.27      8.25 o 
   9   3   4        7.48       -1.97      6.03 o 
  10   3   4       17.76       25.96      7.63 o 
  11   3   4        2.69       28.85      7.08 o 
  12   3   4       29.62       57.22      8.98 o 
 -12   4   4       22.51       30.89     10.34 o 
 -11   4   4       52.79       59.14     11.02 o 
 -10   4   4       81.12       78.60     11.39 o 
  -9   4   4      157.65      130.00     11.08 o 
  -8   4   4       35.30       43.63      8.12 o 
  -7   4   4       17.48       12.80      5.66 o 
  -6   4   4     1357.45     1464.36     24.74 o 
  -5   4   4      959.03     1015.56     20.52 o 
  -4   4   4       38.15       42.83      8.19 o 
  -3   4   4      282.31      304.40     10.79 o 
  -2   4   4        1.55       -3.63      3.75 o 
  -1   4   4      338.72      297.22     10.62 o 
   0   4   4      346.07      357.57      8.21 o 
   1   4   4        0.09        9.29      4.55 o 
   2   4   4     4628.81     4541.04     38.81 o 
   3   4   4      606.02      540.92     14.97 o 
   4   4   4     1104.89     1075.58     22.10 o 
   5   4   4       71.96       71.10      7.39 o 
   6   4   4      555.82      560.02     17.36 o 
   7   4   4      345.41      356.86     14.49 o 
   8   4   4      125.55      135.15      9.97 o 
   9   4   4        7.38        0.00      6.83 o 
  10   4   4       10.26        6.40      7.94 o 
  11   4   4       13.71       14.09      8.68 o 
 -11   5   4      122.58      111.92     12.99 o 
 -10   5   4        0.51        3.63      8.00 o 
  -9   5   4       64.95       58.84     10.03 o 
  -8   5   4        1.03        1.54      6.64 o 
  -7   5   4       52.57       45.85      8.06 o 
  -6   5   4       23.52       28.49      6.28 o 
  -5   5   4       31.61       30.03      6.34 o 
  -4   5   4       52.67       46.53      6.95 o 
  -3   5   4      230.64      239.45     11.22 o 
  -2   5   4       21.09       17.04      5.23 o 
  -1   5   4      255.73      234.46     11.28 o 
   0   5   4      291.01      282.38      9.47 o 
   1   5   4      631.96      601.10     16.51 o 
   2   5   4      274.26      287.57     12.27 o 
   3   5   4      181.74      179.34     10.54 o 
   4   5   4       36.41       31.08      7.08 o 
   5   5   4      325.09      358.01     14.86 o 
   6   5   4      135.53      148.34     10.96 o 
   7   5   4       36.04       33.78      8.06 o 
   8   5   4        2.15        4.25      6.58 o 
   9   5   4      106.30      105.88     11.94 o 
  10   5   4      139.50      160.14     13.30 o 
 -10   6   4       23.56       20.74      8.55 o 
  -9   6   4       19.80       41.47      8.98 o 
  -8   6   4      248.92      263.25     15.28 o 
  -7   6   4        7.25        3.75      6.95 o 
  -6   6   4       22.45       14.95      6.71 o 
  -5   6   4       14.05       22.95      7.20 o 
  -4   6   4        0.33       -6.09      6.09 o 
  -3   6   4      157.47      152.56      9.85 o 
  -2   6   4      198.73      200.35     11.03 o 
  -1   6   4       15.47       12.55      6.15 o 
   0   6   4      122.37      116.71      6.55 o 
   1   6   4      157.67      155.15     10.59 o 
   2   6   4        2.30       -4.61      6.28 o 
   3   6   4      316.65      252.66     13.63 o 
   4   6   4      475.45      434.34     17.09 o 
   5   6   4      336.13      336.93     16.09 o 
   6   6   4      145.35      125.74     11.76 o 
   7   6   4       18.24        9.41      8.92 o 
   8   6   4      120.08      148.30     12.37 o 
   9   6   4       42.25       29.04     10.89 o 
  -8   7   4        8.33        3.26      8.67 o 
  -7   7   4        2.99       26.82      7.81 o 
  -6   7   4      100.40      119.85     11.51 o 
  -5   7   4       21.68       33.90      7.94 o 
  -4   7   4        2.50        7.32      7.63 o 
  -3   7   4       52.48       46.96      8.99 o 
  -2   7   4      129.51      141.43     11.08 o 
  -1   7   4       26.03       31.57      6.89 o 
   0   7   4        3.26        1.69      5.39 o 
   1   7   4        0.04       -0.49      6.34 o 
   2   7   4       37.51       20.92      9.48 o 
   3   7   4        0.02       -2.03      6.95 o 
   4   7   4       48.32       26.28      9.48 o 
   5   7   4       53.03       51.69      9.60 o 
   6   7   4       48.44       32.06     10.58 o 
   7   7   4       39.89       25.84      9.85 o 
   8   7   4       28.15       24.92     10.71 o 
  -6   8   4       53.18       45.72     11.32 o 
  -5   8   4        1.20       -0.62      8.18 o 
  -4   8   4       33.09       44.00     10.03 o 
  -3   8   4        8.41        2.40      8.31 o 
  -2   8   4      149.72      160.58     13.24 o 
  -1   8   4       15.15       16.67      8.31 o 
   0   8   4       12.22       20.59      5.04 o 
   1   8   4        7.01       10.40      8.24 o 
   2   8   4       92.10       89.38     11.88 o 
   3   8   4       21.56       18.70      9.48 o 
   4   8   4      267.09      208.55     17.13 o 
   5   8   4       23.94       23.38     10.34 o 
   6   8   4        0.03        2.71      8.80 o 
  -2   9   4        3.58        8.18      9.11 o 
  -1   9   4       37.95       22.21     11.81 o 
   0   9   4       65.30       64.05      8.36 o 
   1   9   4        3.91       14.21      7.69 o 
   2   9   4       11.93       12.37      9.35 o 
 -13   0   5       59.33       60.74     10.03 o 
 -11   0   5       26.02       22.52      7.08 o 
  -9   0   5     1343.32     1333.59     26.52 o 
  -7   0   5      314.68      293.45     11.17 o 
  -5   0   5      567.81      629.82     16.22 o 
  -3   0   5     9317.16     9765.19    193.49 o 
  -1   0   5       15.15       17.85      3.75 o 
   1   0   5      236.09      243.06      6.98 o 
   3   0   5      594.78      629.83     11.41 o 
   5   0   5      698.90      610.07     17.60 o 
   7   0   5     1242.31     1159.64     22.24 o 
   9   0   5       85.90       77.50      8.37 o 
  11   0   5      111.12      137.84     11.70 o 
 -13   1   5        0.08       12.49      7.08 o 
 -12   1   5       42.57       44.98      8.80 o 
 -11   1   5      114.66      138.40     11.88 o 
 -10   1   5       23.98       11.81      8.31 o 
  -9   1   5     1119.39     1097.35     24.30 o 
  -8   1   5       28.12       20.74      5.78 o 
  -7   1   5      123.44      126.56      7.64 o 
  -6   1   5      158.82      170.67      8.19 o 
  -5   1   5      112.57      124.73      6.59 o 
  -4   1   5      991.48     1024.75     15.13 o 
  -3   1   5       32.83       37.30      3.69 o 
  -2   1   5     4352.71     4332.17     28.04 o 
  -1   1   5       15.27        8.06      2.77 o 
   0   1   5      528.02      542.10      6.95 o 
   1   1   5     4947.10     5097.13     29.84 o 
   2   1   5        9.67        3.01      2.89 o 
   3   1   5      142.45      181.63      7.03 o 
   4   1   5      264.10      244.65      8.89 o 
   5   1   5      165.14      142.78      7.70 o 
   6   1   5      512.38      538.39     14.40 o 
   7   1   5       42.45       36.86      5.97 o 
   8   1   5      907.64      906.79     21.86 o 
   9   1   5      219.95      216.44     13.12 o 
  10   1   5       76.94       78.60      9.48 o 
  11   1   5       17.30        1.72      8.68 o 
  12   1   5       13.60        9.54      8.98 o 
 -13   2   5       28.40       18.21     10.52 o 
 -12   2   5       15.44       34.15      8.06 o 
 -11   2   5        4.91        8.24      6.77 o 
 -10   2   5      405.31      410.16     17.33 o 
  -9   2   5      204.71      222.71     11.77 o 
  -8   2   5       14.55       17.90      5.78 o 
  -7   2   5       60.88       61.86      6.89 o 
  -6   2   5      874.58      926.39     17.67 o 
  -5   2   5      782.35      865.21     15.87 o 
  -4   2   5     1109.91     1336.49     18.31 o 
  -3   2   5     1673.34     1662.75     19.33 o 
  -2   2   5      130.38      148.52      6.53 o 
  -1   2   5      146.40      127.61      5.79 o 
   0   2   5      528.87      532.16      7.27 o 
   1   2   5     1785.83     1787.50     18.96 o 
   2   2   5       79.04       82.64      5.30 o 
   3   2   5      240.25      242.63      8.94 o 
   4   2   5      271.90      277.00      9.81 o 
   5   2   5      594.23      584.87     14.91 o 
   6   2   5        8.48        4.00      4.12 o 
   7   2   5      575.84      553.89     16.68 o 
   8   2   5      174.90      160.21      9.98 o 
   9   2   5       40.88       42.03      8.00 o 
  10   2   5       66.31       73.42      9.97 o 
  11   2   5        0.04       -2.34      7.26 o 
  12   2   5        8.00        9.78      8.86 o 
 -12   3   5       25.07       36.36      8.80 o 
 -11   3   5        3.03       10.95      7.75 o 
 -10   3   5      453.56      443.55     18.75 o 
  -9   3   5        5.14       -3.75      6.77 o 
  -8   3   5       88.25       93.08      8.56 o 
  -7   3   5        2.94       -0.74      4.80 o 
  -6   3   5       28.95       29.91      5.78 o 
  -5   3   5       13.35       26.03      4.98 o 
  -4   3   5        3.83        5.84      3.81 o 
  -3   3   5      769.18      808.56     14.82 o 
  -2   3   5     1890.07     1937.64     22.04 o 
  -1   3   5       13.60       19.01      4.06 o 
   0   3   5     1327.41     1324.28     14.43 o 
   1   3   5      216.94      252.97      9.07 o 
   2   3   5      690.64      715.45     14.87 o 
   3   3   5        3.07       -2.71      4.18 o 
   4   3   5       58.21       54.23      5.60 o 
   5   3   5      131.72      127.74      8.19 o 
   6   3   5      297.76      314.11     12.46 o 
   7   3   5      710.56      656.49     19.48 o 
   8   3   5      366.95      351.65     15.17 o 
   9   3   5       83.14       79.96      9.97 o 
  10   3   5      297.68      271.96     16.08 o 
  11   3   5       28.16       22.83      8.86 o 
  12   3   5       20.09       28.61      8.98 o 
 -12   4   5        2.95       13.54      7.87 o 
 -11   4   5      129.42      118.70     13.54 o 
 -10   4   5      111.99      113.52     12.31 o 
  -9   4   5       88.54       92.46     10.59 o 
  -8   4   5      108.79      116.60      9.17 o 
  -7   4   5       48.85       53.67      7.57 o 
  -6   4   5        1.77       -2.71      5.04 o 
  -5   4   5      138.97      122.93      8.81 o 
  -4   4   5        6.71       11.44      4.74 o 
  -3   4   5      183.14      172.60      8.94 o 
  -2   4   5       49.78       47.02      5.35 o 
  -1   4   5      422.74      414.77     12.29 o 
   0   4   5      165.50      167.79      7.33 o 
   1   4   5      646.50      691.89     15.91 o 
   2   4   5     1716.65     1795.96     24.80 o 
   3   4   5       97.14       89.40      7.20 o 
   4   4   5      350.97      331.86     12.52 o 
   5   4   5      507.91      510.06     15.75 o 
   6   4   5      425.88      401.16     15.67 o 
   7   4   5        4.37       -0.43      6.71 o 
   8   4   5      194.93      194.09     12.13 o 
   9   4   5        7.46        3.81      6.83 o 
  10   4   5        2.27        5.41      6.83 o 
  11   4   5        3.05       -0.68      7.69 o 
 -11   5   5        7.48       14.77      8.49 o 
 -10   5   5        0.67        8.00      8.43 o 
  -9   5   5       16.80       30.46      7.69 o 
  -8   5   5      162.00      171.75     12.50 o 
  -7   5   5      164.58      168.32     11.95 o 
  -6   5   5       10.89       11.51      5.97 o 
  -5   5   5      119.99      131.95     10.16 o 
  -4   5   5        1.36        5.04      4.49 o 
  -3   5   5        2.80       -2.58      4.92 o 
  -2   5   5        4.50        9.54      5.60 o 
  -1   5   5       16.09       16.98      4.98 o 
   0   5   5      782.21      755.96     13.28 o 
   1   5   5      345.68      346.89     13.33 o 
   2   5   5      129.23      128.22      9.67 o 
   3   5   5      152.95      144.68      9.73 o 
   4   5   5       61.17       77.49      7.94 o 
   5   5   5       16.54       10.40     10.64 o 
   6   5   5       63.58       60.56      8.49 o 
   7   5   5        2.97        3.01      6.15 o 
   8   5   5       36.61       35.07      8.55 o 
   9   5   5        5.84        4.18      7.20 o 
  10   5   5       34.99       37.10     10.15 o 
 -10   6   5        0.82       -0.68      8.31 o 
  -9   6   5       15.09        8.80      9.17 o 
  -8   6   5       93.23      103.29     10.96 o 
  -7   6   5        5.58       17.41      7.32 o 
  -6   6   5       82.94       82.48     10.59 o 
  -5   6   5       87.38       86.36      9.48 o 
  -4   6   5        0.68        1.35      6.77 o 
  -3   6   5        1.06       -0.43      5.66 o 
  -2   6   5        0.23        8.49      5.54 o 
  -1   6   5       62.09       81.12      7.82 o 
   0   6   5      185.87      189.74      8.55 o 
   1   6   5      129.96      145.45     10.16 o 
   2   6   5        0.74       -6.34      6.34 o 
   3   6   5     1068.96      955.57     24.29 o 
   4   6   5       56.57       55.64      9.05 o 
   5   6   5       31.27       32.92      7.57 o 
   6   6   5      361.53      354.88     17.39 o 
   7   6   5       12.61       10.27      8.37 o 
   8   6   5        2.63        3.69      7.20 o 
   9   6   5       27.55       33.04      9.35 o 
  -8   7   5       23.70       30.33      9.48 o 
  -7   7   5       28.94       19.20      9.60 o 
  -6   7   5       20.76       20.49      8.49 o 
  -5   7   5        0.00       -5.60      7.87 o 
  -4   7   5       72.23       87.09      9.72 o 
  -3   7   5       53.08       67.14      8.99 o 
  -2   7   5       27.29       19.14      7.75 o 
  -1   7   5        0.11       -6.71      6.71 o 
   0   7   5       29.58       34.27      5.56 o 
   1   7   5        0.01       -2.03      6.21 o 
   2   7   5      223.73      193.87     13.80 o 
   3   7   5       72.78       70.23      9.79 o 
   4   7   5       16.83        8.24      8.00 o 
   5   7   5       42.72       36.86      8.98 o 
   6   7   5       65.94       65.11      9.97 o 
   7   7   5        5.39        3.26      8.37 o 
  -6   8   5       22.55       33.66      9.66 o 
  -5   8   5       13.53       -1.29      8.61 o 
  -4   8   5       12.16       32.98      8.74 o 
  -3   8   5       49.32       47.20     10.77 o 
  -2   8   5       18.85       13.66      8.18 o 
  -1   8   5        2.63        6.46      7.14 o 
   0   8   5        0.37       -1.51      5.13 o 
   1   8   5       29.99       39.01      7.94 o 
   2   8   5        1.83       -3.63      7.94 o 
   3   8   5       16.40       20.92      8.06 o 
   4   8   5        0.01       -9.54      9.66 o 
   5   8   5      175.92      161.34     14.35 o 
  -1   9   5       45.68       50.64     11.32 o 
   0   9   5        8.02        2.67      6.60 o 
 -12   0   6       56.03       55.51     10.28 o 
 -10   0   6       17.31        9.60      7.14 o 
  -8   0   6      480.98      456.85     15.93 o 
  -6   0   6      244.47      199.78     12.58 o 
  -4   0   6     2956.02     3426.09     28.62 o 
  -2   0   6     1781.24     1766.00     18.48 o 
   0   0   6     2581.12     2455.26     31.43 o 
   2   0   6     3288.33     3456.06     26.68 o 
   4   0   6      456.28      431.74     11.68 o 
   6   0   6      150.75      146.24     11.40 o 
   8   0   6     3031.65     3278.62     39.89 o 
  10   0   6      140.25      132.94     10.90 o 
  12   0   6        0.01       10.40      8.49 o 
 -13   1   6        0.11        6.03      7.75 o 
 -12   1   6        7.27       -3.01      7.69 o 
 -11   1   6       36.65       43.81      8.61 o 
 -10   1   6        2.10        0.49      6.71 o 
  -9   1   6      237.72      254.25     13.25 o 
  -8   1   6      238.10      222.80     11.46 o 
  -7   1   6      409.28      387.46     13.27 o 
  -6   1   6       90.29      104.55      7.08 o 
  -5   1   6      166.30      160.90      7.89 o 
  -4   1   6     1306.15     1402.37     18.54 o 
  -3   1   6        1.42        3.14      3.45 o 
  -2   1   6        0.94       -1.17      3.14 o 
  -1   1   6      440.34      342.83      9.22 o 
   0   1   6      593.77      599.94      7.72 o 
   1   1   6     1919.60     2064.69     20.07 o 
   2   1   6     1978.07     2201.49     21.69 o 
   3   1   6     1310.06     1526.81     19.04 o 
   4   1   6      116.81       83.65      5.54 o 
   5   1   6      161.41      166.23      8.19 o 
   6   1   6      414.30      415.60     13.40 o 
   7   1   6      135.30      132.16      9.48 o 
   8   1   6      721.92      724.59     20.16 o 
   9   1   6      146.18      148.16     12.01 o 
  10   1   6       15.24       18.52      7.63 o 
  11   1   6      181.82      185.80     14.29 o 
  12   1   6        0.73       18.33      7.44 o 
 -13   2   6        2.39        6.83      8.00 o 
 -12   2   6       13.13        7.44      8.43 o 
 -11   2   6        8.15       10.03      7.14 o 
 -10   2   6      349.45      352.23     15.91 o 
  -9   2   6       15.73       12.61      7.44 o 
  -8   2   6       14.52       12.49      5.85 o 
  -7   2   6       30.88       23.01      6.22 o 
  -6   2   6      501.95      501.76     14.33 o 
  -5   2   6       48.53       65.86      6.09 o 
  -4   2   6     1069.46     1166.60     17.97 o 
  -3   2   6        5.80        7.44      2.83 o 
  -2   2   6      503.15      533.99     11.39 o 
  -1   2   6       35.36       44.38      4.37 o 
   0   2   6       76.90       64.22      3.53 o 
   1   2   6      340.00      341.12     10.25 o 
   2   2   6     1538.85     1718.29     20.53 o 
   3   2   6       83.07      100.80      6.28 o 
   4   2   6       42.20       43.39      5.29 o 
   5   2   6       19.69       16.92      4.80 o 
   6   2   6      348.36      362.63     13.02 o 
   7   2   6      458.61      435.74     15.56 o 
   8   2   6       20.49       22.03      7.57 o 
   9   2   6       89.25       76.15      9.60 o 
  10   2   6      102.61      112.71     11.57 o 
  11   2   6        0.06        4.86      6.21 o 
  12   2   6       10.49       20.80      8.43 o 
 -12   3   6        0.70       -7.75      8.12 o 
 -11   3   6        9.45       -4.12      8.00 o 
 -10   3   6       20.64       19.69      7.81 o 
  -9   3   6       38.00       12.98      9.35 o 
  -8   3   6        5.34        7.81      6.40 o 
  -7   3   6        3.06       -5.66      5.66 o 
  -6   3   6       26.40        0.74      7.94 o 
  -5   3   6      611.20      612.17     15.96 o 
  -4   3   6      152.96      147.98      8.69 o 
  -3   3   6      344.49      316.98     11.48 o 
  -2   3   6        0.15        2.34      3.26 o 
  -1   3   6      480.38      464.80     12.30 o 
   0   3   6      110.86      106.37      5.45 o 
   1   3   6     1913.71     2037.77     23.71 o 
   2   3   6      772.76      920.37     16.61 o 
   3   3   6     1201.86     1190.87     19.78 o 
   4   3   6        1.84        6.64      3.81 o 
   5   3   6      467.75      462.78     15.01 o 
   6   3   6       95.25      106.02      8.50 o 
   7   3   6      584.21      590.52     18.78 o 
   8   3   6       16.62       25.41      6.83 o 
   9   3   6       23.83       13.54      7.94 o 
  10   3   6       29.21       25.91      8.68 o 
  11   3   6       97.82      106.92     12.06 o 
 -11   4   6        6.99        1.91      8.06 o 
 -10   4   6        0.02        2.28      8.12 o 
  -9   4   6        3.82        1.05      7.63 o 
  -8   4   6       27.21       26.71      7.32 o 
  -7   4   6        0.83       -3.08      6.21 o 
  -6   4   6       14.83       11.57      6.09 o 
  -5   4   6      734.72      745.44     18.62 o 
  -4   4   6      376.18      392.59     13.82 o 
  -3   4   6      556.01      546.67     14.90 o 
  -2   4   6      584.90      512.33     14.28 o 
  -1   4   6       60.72       50.48      6.34 o 
   0   4   6     1374.81     1452.88     66.95 o 
   1   4   6        0.09       -0.31      3.75 o 
   2   4   6        1.24       -1.29      5.35 o 
   3   4   6       83.11       76.65      6.65 o 
   4   4   6       76.30       63.65      7.08 o 
   5   4   6        7.33       15.32      5.48 o 
   6   4   6       86.68       90.80      8.74 o 
   7   4   6      498.27      465.86     18.08 o 
   8   4   6       37.82       47.69      8.06 o 
   9   4   6       22.08       33.16      6.89 o 
  10   4   6        0.76        1.23      7.14 o 
  11   4   6        1.14       -7.69      7.69 o 
 -11   5   6       11.89        5.48      9.35 o 
 -10   5   6        3.14        6.89      7.63 o 
  -9   5   6        0.20        8.06      6.83 o 
  -8   5   6       35.05       34.46      8.80 o 
  -7   5   6       38.86       54.46      8.37 o 
  -6   5   6       81.02       88.39      9.17 o 
  -5   5   6        6.38       -1.29      5.78 o 
  -4   5   6        0.84        0.00      5.11 o 
  -3   5   6        6.25        1.54      5.29 o 
  -2   5   6        8.64       21.84      4.49 o 
  -1   5   6      108.13       98.52      7.57 o 
   0   5   6       32.36       27.52      4.74 o 
   1   5   6      110.70      104.12      8.56 o 
   2   5   6      110.65       98.21      8.93 o 
   3   5   6       74.04       58.54      8.00 o 
   4   5   6      138.53      128.95     10.04 o 
   5   5   6       74.89       67.89      8.56 o 
   6   5   6        8.45       20.30      7.88 o 
   7   5   6       16.65       20.92      7.08 o 
   8   5   6        0.30        3.94      6.52 o 
   9   5   6       34.64       41.23      8.80 o 
  10   5   6        5.19        8.06      8.18 o 
  -9   6   6        3.13        8.98      8.61 o 
  -8   6   6       34.18       25.60      9.72 o 
  -7   6   6        1.02       -5.54      8.18 o 
  -6   6   6       14.12       32.36      8.49 o 
  -5   6   6       19.84       34.03      7.01 o 
  -4   6   6       63.77       62.04      8.06 o 
  -3   6   6        0.11       -6.15      6.15 o 
  -2   6   6      313.33      343.28     14.43 o 
  -1   6   6        0.17        4.31      5.17 o 
   0   6   6        7.58       -0.80      6.68 o 
   1   6   6        0.66       -3.08      5.97 o 
   2   6   6       16.51       21.10      6.89 o 
   3   6   6      151.32      123.66     12.99 o 
   4   6   6      182.25      164.82     11.46 o 
   5   6   6      234.38      226.91     14.35 o 
   6   6   6      153.12      153.88     13.49 o 
   7   6   6       41.43       49.35      9.42 o 
   8   6   6       99.87      104.70     11.45 o 
   9   6   6       57.73       55.02     11.20 o 
  -8   7   6        2.95        8.74      8.43 o 
  -7   7   6       37.37       42.95      9.60 o 
  -6   7   6       38.20       48.49     10.89 o 
  -5   7   6        9.10       10.27      7.51 o 
  -4   7   6       35.45       55.32      9.29 o 
  -3   7   6        4.89       -3.20      7.32 o 
  -2   7   6        6.21        5.17      6.89 o 
  -1   7   6        2.04       -7.08      7.08 o 
   0   7   6       14.80       12.54      5.63 o 
   1   7   6       81.12       95.28     10.03 o 
   2   7   6        2.66        3.69      7.14 o 
   3   7   6      118.14      117.65     12.07 o 
   4   7   6        3.79       18.70      7.14 o 
   5   7   6       58.29       56.93     10.71 o 
   6   7   6       30.15       20.00     10.09 o 
   7   7   6        0.28       26.52      8.67 o 
  -6   8   6        3.25       15.75      8.37 o 
  -5   8   6       10.23       12.49     10.09 o 
  -4   8   6        3.36        5.72      8.74 o 
  -3   8   6       18.17       42.64      9.78 o 
  -2   8   6        0.78       -0.62      7.81 o 
  -1   8   6        1.43       -3.01      7.38 o 
   0   8   6       11.74        8.93      5.44 o 
   1   8   6        8.97        4.86      7.75 o 
   2   8   6        4.74        0.62      7.88 o 
   3   8   6        8.73       -8.24      8.74 o 
   4   8   6      279.21      232.28     16.51 o 
   5   8   6       77.76       69.36     12.68 o 
 -13   0   7        0.31        2.03      8.37 o 
 -11   0   7        2.06        4.92      7.08 o 
  -9   0   7     2818.20     2876.48     38.99 o 
  -7   0   7      879.51      906.00     20.75 o 
  -5   0   7      130.26      155.48      7.70 o 
  -3   0   7     6033.36     7448.91     42.50 o 
  -1   0   7      365.58      311.60      9.33 o 
   1   0   7     2058.35     2017.77     20.88 o 
   3   0   7     1902.12     2055.87     22.97 o 
   5   0   7       42.39       41.97      5.35 o 
   7   0   7      373.92      372.92     15.48 o 
   9   0   7      116.98      135.45     11.33 o 
  11   0   7       73.17       73.24     10.28 o 
 -13   1   7        0.13       -8.24      8.24 o 
 -12   1   7       49.76       50.46      9.72 o 
 -11   1   7       29.30       37.72      9.17 o 
 -10   1   7        0.06       -4.49      7.26 o 
  -9   1   7      495.73      501.21     17.90 o 
  -8   1   7      841.33      749.67     20.30 o 
  -7   1   7       21.61       22.09      6.21 o 
  -6   1   7      370.46      296.74     11.66 o 
  -5   1   7       50.32       62.54      5.60 o 
  -4   1   7      453.93      446.15     12.24 o 
  -3   1   7     2220.64     2567.53     25.03 o 
  -2   1   7     3469.59     3695.94     28.94 o 
  -1   1   7        1.69        6.03      2.83 o 
   0   1   7      293.37      289.59      6.68 o 
   1   1   7       12.07       14.64      4.00 o 
   2   1   7     3501.29     3838.01     30.68 o 
   3   1   7     3287.39     3810.09     31.99 o 
   4   1   7     1613.96     1615.47     21.99 o 
   5   1   7       14.60       19.26      4.25 o 
   6   1   7      302.75      256.30     11.41 o 
   7   1   7       32.32       42.40      6.28 o 
   8   1   7      754.61      715.78     21.02 o 
   9   1   7      591.60      613.53     20.99 o 
  10   1   7       30.80       15.38      7.94 o 
  11   1   7        3.28        3.08      7.75 o 
  12   1   7       77.14       92.63     11.69 o 
 -12   2   7        4.59       13.90      7.38 o 
 -11   2   7        8.69       13.17      7.51 o 
 -10   2   7        8.28        0.49      7.69 o 
  -9   2   7      217.08      203.06     12.38 o 
  -8   2   7      637.93      610.17     18.60 o 
  -7   2   7       18.13       15.81      6.52 o 
  -6   2   7        2.34       -4.06      4.92 o 
  -5   2   7      207.25      222.32      9.98 o 
  -4   2   7      181.08      188.28      8.69 o 
  -3   2   7      299.13      335.59     10.61 o 
  -2   2   7     2032.52     2206.72     23.64 o 
  -1   2   7      126.77      114.47      6.84 o 
   0   2   7        3.09       -1.76      2.33 o 
   1   2   7     1572.61     1632.99     20.40 o 
   2   2   7      331.54      368.85     11.17 o 
   3   2   7        8.45       10.52      3.88 o 
   4   2   7       17.88       20.98      4.55 o 
   5   2   7       54.55       43.02      6.09 o 
   6   2   7       32.77       27.26      5.85 o 
   7   2   7      572.45      559.07     18.35 o 
   8   2   7      332.86      308.59     14.98 o 
   9   2   7      311.31      322.49     16.21 o 
  10   2   7       57.22       36.37     10.59 o 
  11   2   7      116.52      136.42     12.13 o 
 -12   3   7        0.01       -3.94      7.94 o 
 -11   3   7        0.59        3.01      7.01 o 
 -10   3   7       77.14       61.73     10.16 o 
  -9   3   7        5.15        2.95      6.89 o 
  -8   3   7      153.53      155.62     11.27 o 
  -7   3   7      711.39      640.96     18.80 o 
  -6   3   7      256.90      267.34     11.90 o 
  -5   3   7      188.00      199.64     10.04 o 
  -4   3   7      104.15       96.80      7.27 o 
  -3   3   7      238.79      246.32      9.74 o 
  -2   3   7      158.53      124.89      7.39 o 
  -1   3   7      804.13      830.11     15.75 o 
   0   3   7       50.61       50.88     10.71 o 
   1   3   7      714.77      754.21     16.29 o 
   2   3   7       17.22       31.07      4.92 o 
   3   3   7        1.69        2.21      4.49 o 
   4   3   7       81.31       82.62      7.08 o 
   5   3   7      213.22      217.59     10.97 o 
   6   3   7      573.81      562.64     17.54 o 
   7   3   7       59.54       65.61      8.68 o 
   8   3   7        7.27        8.86      6.28 o 
   9   3   7       38.80       33.11      9.05 o 
  10   3   7        0.42        0.00      7.44 o 
  11   3   7       24.76       26.95      9.23 o 
 -11   4   7        7.86       12.18      7.38 o 
 -10   4   7        8.25       -4.12      8.00 o 
  -9   4   7       96.71       96.71     10.53 o 
  -8   4   7      171.50      182.12     12.32 o 
  -7   4   7       14.59       12.18      6.40 o 
  -6   4   7       55.91       54.53      7.32 o 
  -5   4   7       53.83       59.45      7.69 o 
  -4   4   7        5.77       -0.37      5.35 o 
  -3   4   7        2.22        4.43      4.31 o 
  -2   4   7      109.67      105.48      7.45 o 
  -1   4   7      979.48     1058.84     19.23 o 
   0   4   7       41.59       39.77      7.14 o 
   1   4   7       21.70       20.74      4.86 o 
   2   4   7      126.41      169.36      9.30 o 
   3   4   7        0.07       -1.11      4.55 o 
   4   4   7      785.90      784.52     20.05 o 
   5   4   7       55.67       48.50      7.69 o 
   6   4   7      133.71      124.51     10.90 o 
   7   4   7      400.47      404.47     17.08 o 
   8   4   7        0.73        2.65      6.89 o 
   9   4   7      187.14      177.55     13.67 o 
  10   4   7       25.97       42.15      7.69 o 
 -10   5   7        0.49       -3.20      7.20 o 
  -9   5   7       48.69       54.28      8.92 o 
  -8   5   7        0.53        3.26      6.71 o 
  -7   5   7       62.28       69.36      9.42 o 
  -6   5   7        5.34        0.49      6.52 o 
  -5   5   7        0.01        2.21      5.29 o 
  -4   5   7      209.80      222.79     11.83 o 
  -3   5   7       52.44       53.36      8.00 o 
  -2   5   7        6.38        3.51      5.54 o 
  -1   5   7       23.33       18.34      5.85 o 
   0   5   7        0.05       -3.78      3.78 o 
   1   5   7       13.89       26.46      5.35 o 
   2   5   7       48.25       58.53      7.39 o 
   3   5   7       13.10       13.35      6.03 o 
   4   5   7      418.00      372.14     15.42 o 
   5   5   7        4.27        3.75      5.91 o 
   6   5   7       93.93       96.28     10.16 o 
   7   5   7       46.76       56.98      8.49 o 
   8   5   7       11.67       15.26      7.38 o 
   9   5   7        0.06        5.72      7.87 o 
  -9   6   7        0.50        8.49      8.06 o 
  -8   6   7       10.78       21.96      8.06 o 
  -7   6   7      105.81      107.42     11.57 o 
  -6   6   7        8.40       14.52      7.51 o 
  -5   6   7       35.18       22.95      8.61 o 
  -4   6   7      102.34      112.41     10.16 o 
  -3   6   7        9.97        6.58      6.21 o 
  -2   6   7      114.35      120.86     10.34 o 
  -1   6   7       11.78        2.28      6.03 o 
   0   6   7       11.66        4.17      8.12 o 
   1   6   7       47.25       43.94      7.51 o 
   2   6   7      142.47      170.33     11.52 o 
   3   6   7      454.14      464.71     18.20 o 
   4   6   7       53.31       60.50      9.11 o 
   5   6   7        4.94        5.35      7.51 o 
   6   6   7        8.63        9.11      7.08 o 
   7   6   7       43.67       41.91      9.60 o 
   8   6   7        3.02       -3.88      8.00 o 
  -8   7   7        0.04       -4.80      7.63 o 
  -7   7   7        6.16        5.84      8.74 o 
  -6   7   7        0.73        5.54      8.43 o 
  -5   7   7       55.45       66.22     10.34 o 
  -4   7   7      140.06      187.85     13.36 o 
  -3   7   7       11.69       34.45      7.51 o 
  -2   7   7      136.85      166.74     11.82 o 
  -1   7   7       22.71       14.83      7.88 o 
   0   7   7        0.90        1.11      8.49 o 
   1   7   7       34.10       25.72      8.68 o 
   2   7   7       10.77        7.14      7.26 o 
   3   7   7       14.23       11.26      8.31 o 
   4   7   7        9.63       14.64      8.86 o 
   5   7   7       28.69       47.13      9.91 o 
   6   7   7       30.58       25.78     10.21 o 
   7   7   7       31.79       39.57     11.08 o 
  -5   8   7       17.87       30.27      9.84 o 
  -4   8   7        1.66       17.60      8.67 o 
  -3   8   7       42.22       59.01     10.15 o 
  -2   8   7        2.64       -0.62      6.95 o 
  -1   8   7       49.53       29.05     10.22 o 
   0   8   7       37.73       38.48      6.94 o 
   1   8   7       21.26       44.30      8.18 o 
   2   8   7       22.92       23.50      8.80 o 
   3   8   7        1.86       -5.23      8.55 o 
   4   8   7       34.18       21.54     10.21 o 
 -12   0   8       50.29       66.95     10.46 o 
 -10   0   8       48.79       63.26     10.03 o 
  -8   0   8      717.83      701.37     21.70 o 
  -6   0   8       58.27       60.87      6.09 o 
  -4   0   8      160.05      193.17      8.56 o 
  -2   0   8       40.01       24.07      4.49 o 
   0   0   8      462.70      427.39     23.07 o 
   2   0   8      925.19     1020.80     16.65 o 
   4   0   8       21.09       26.83      4.68 o 
   6   0   8        1.05        7.44      4.31 o 
   8   0   8     1265.60     1333.29     28.04 o 
  10   0   8       39.99       41.54      9.35 o 
 -12   1   8        4.71        0.00      7.75 o 
 -11   1   8       86.72       89.68     10.83 o 
 -10   1   8       10.86       22.70      7.38 o 
  -9   1   8      239.59      216.46     13.49 o 
  -8   1   8      383.45      329.28     14.43 o 
  -7   1   8       53.39       63.27      7.26 o 
  -6   1   8       73.28       69.93      7.45 o 
  -5   1   8        0.11       -1.54      3.51 o 
  -4   1   8       43.83       37.54      4.92 o 
  -3   1   8      317.34      321.14     10.80 o 
  -2   1   8       87.54       86.64      6.16 o 
  -1   1   8     2469.70     2391.52     24.39 o 
   0   1   8      539.85      489.70     15.26 o 
   1   1   8      536.36      488.88     12.19 o 
   2   1   8       16.60       15.08      5.17 o 
   3   1   8        8.30       -1.66      4.31 o 
   4   1   8      117.65      130.13      8.07 o 
   5   1   8        6.70        4.43      4.25 o 
   6   1   8       34.91       39.02      5.48 o 
   7   1   8      580.40      565.87     17.98 o 
   8   1   8      965.80     1002.06     25.01 o 
   9   1   8      628.52      642.01     21.80 o 
  10   1   8        0.66       -5.72      7.51 o 
  11   1   8       34.28       40.67     10.52 o 
 -12   2   8        7.25        9.72      7.20 o 
 -11   2   8       30.40       31.81      8.86 o 
 -10   2   8        0.92       -4.25      7.44 o 
  -9   2   8       61.51       62.78      8.74 o 
  -8   2   8      885.44      891.84     22.71 o 
  -7   2   8      252.14      239.45     11.77 o 
  -6   2   8      422.96      408.74     14.01 o 
  -5   2   8       61.27       68.51      7.14 o 
  -4   2   8        3.74       -3.94      3.94 o 
  -3   2   8       73.28       56.58      6.22 o 
  -2   2   8      291.27      304.18     11.29 o 
  -1   2   8      137.46      144.10      7.45 o 
   0   2   8       56.10       49.87      3.94 o 
   1   2   8       17.60       11.01      4.06 o 
   2   2   8      389.62      364.14     12.10 o 
   3   2   8       76.04       78.86      7.08 o 
   4   2   8     1107.76     1082.36     20.24 o 
   5   2   8      125.16      116.14      8.50 o 
   6   2   8      219.94      184.24     10.23 o 
   7   2   8       67.72       65.55      8.92 o 
   8   2   8      204.16      201.87     12.14 o 
   9   2   8      248.26      276.76     15.03 o 
  10   2   8       24.18       39.07      9.72 o 
  11   2   8        6.50        1.29      8.67 o 
 -12   3   8        0.18       14.21      7.51 o 
 -11   3   8       12.26       10.52      8.43 o 
 -10   3   8       38.59       50.09      9.05 o 
  -9   3   8       28.15       34.34      7.57 o 
  -8   3   8       77.48       65.92      8.56 o 
  -7   3   8      100.86      120.54      9.42 o 
  -6   3   8        0.03        0.00      5.78 o 
  -5   3   8      197.42      200.81     10.41 o 
  -4   3   8      109.08      125.19      8.19 o 
  -3   3   8       60.74       60.57      6.28 o 
  -2   3   8      109.35      115.28      7.51 o 
  -1   3   8      450.82      440.14     13.28 o 
   0   3   8      110.56      121.85      5.49 o 
   1   3   8     1204.17     1246.45     20.52 o 
   2   3   8      407.46      433.03     13.15 o 
   3   3   8       58.36       71.71      6.83 o 
   4   3   8       87.74       86.13      7.45 o 
   5   3   8      541.09      508.94     16.49 o 
   6   3   8        0.69        5.17      5.60 o 
   7   3   8       24.30       31.50      7.14 o 
   8   3   8       42.65       35.57      8.43 o 
   9   3   8        0.05       -6.21      7.08 o 
  10   3   8        1.67       -8.06      8.61 o 
  11   3   8       96.79      119.29     12.43 o 
 -11   4   8        0.20        6.58      7.69 o 
 -10   4   8        0.01       -6.03      8.00 o 
  -9   4   8        0.41        2.21      7.38 o 
  -8   4   8        8.67       17.35      8.06 o 
  -7   4   8       97.51      105.82     10.03 o 
  -6   4   8       23.91       23.94      6.83 o 
  -5   4   8       61.45       73.98      7.63 o 
  -4   4   8       86.75       93.33      8.99 o 
  -3   4   8        6.47        0.00      5.35 o 
  -2   4   8       25.84       21.84      5.35 o 
  -1   4   8       17.02       16.24      6.03 o 
   0   4   8        8.91        9.02      3.91 o 
   1   4   8        1.14       -3.20      4.43 o 
   2   4   8        9.05        8.80      4.49 o 
   3   4   8       93.38      110.75      8.62 o 
   4   4   8        0.08       -4.06      8.49 o 
   5   4   8        0.27       -5.48      5.48 o 
   6   4   8        3.47        1.42      6.15 o 
   7   4   8       67.77       75.89      9.29 o 
   8   4   8       21.16        4.98      7.57 o 
   9   4   8       52.09       56.49     10.03 o 
  10   4   8       74.49       90.04     11.45 o 
 -10   5   8        0.00        7.20      6.58 o 
  -9   5   8        1.23        1.23      7.01 o 
  -8   5   8       14.59       10.71      7.20 o 
  -7   5   8       80.29       73.43     10.16 o 
  -6   5   8       82.92      100.09      9.66 o 
  -5   5   8       44.09       56.86      7.63 o 
  -4   5   8        4.24        6.58      6.21 o 
  -3   5   8      391.22      444.78     16.10 o 
  -2   5   8      145.18      155.56     10.22 o 
  -1   5   8      150.31      134.39      9.79 o 
   0   5   8      105.57      100.48      6.16 o 
   1   5   8      169.16      170.93     10.66 o 
   2   5   8       53.57       53.36      7.88 o 
   3   5   8       62.10       42.34      7.88 o 
   4   5   8       59.20       49.67      7.75 o 
   5   5   8        6.71       10.83      6.58 o 
   6   5   8       10.32        7.88      6.64 o 
   7   5   8       91.80      101.38     10.34 o 
   8   5   8       21.38       34.15      8.74 o 
   9   5   8       62.86       67.27      9.85 o 
  -9   6   8        4.21       -8.80      8.80 o 
  -8   6   8        0.50       10.03      6.64 o 
  -7   6   8       56.00       44.19     10.34 o 
  -6   6   8        7.90        3.32      7.94 o 
  -5   6   8       57.67       65.48      9.60 o 
  -4   6   8      109.44      109.83     10.40 o 
  -3   6   8        0.41        6.83      6.89 o 
  -2   6   8        5.87        9.11      6.34 o 
  -1   6   8        3.67        6.15      5.60 o 
   0   6   8        2.39        1.66      4.18 o 
   1   6   8       92.49       79.10      9.66 o 
   2   6   8       94.78       81.01      9.66 o 
   3   6   8      156.83      161.16     12.69 o 
   4   6   8       95.59       85.44     11.14 o 
   5   6   8      112.88      114.57     11.14 o 
   6   6   8        2.55        0.62      7.14 o 
   7   6   8       54.31       56.74     10.83 o 
   8   6   8        2.18       -0.68      8.67 o 
  -7   7   8        2.81       12.61      8.80 o 
  -6   7   8        0.01       -5.66      8.80 o 
  -5   7   8        3.46       -5.41      8.67 o 
  -4   7   8       64.44       71.70     11.20 o 
  -3   7   8        1.49        9.04      7.69 o 
  -2   7   8        0.57       -0.55      7.81 o 
  -1   7   8       44.52       50.09      9.91 o 
   0   7   8       33.64       42.92      9.66 o 
   1   7   8       30.95       40.12      8.06 o 
   2   7   8        0.14        0.55      6.09 o 
   3   7   8        1.80       -5.84      8.00 o 
   4   7   8        0.23        4.25      7.32 o 
   5   7   8        0.00       -7.94      7.94 o 
   6   7   8        0.05       -4.00      8.67 o 
  -4   8   8        1.79       21.41      8.24 o 
  -3   8   8       16.63       27.44      9.72 o 
  -2   8   8        0.03       -8.43      8.43 o 
  -1   8   8       13.13       22.33      8.37 o 
   0   8   8        2.38        8.16      5.08 o 
   1   8   8       18.24       21.90      8.18 o 
   2   8   8       55.28       56.37     10.58 o 
   3   8   8        0.08       -2.71      8.43 o 
 -11   0   9        6.62       19.26      7.08 o 
  -9   0   9        2.12      -11.50     12.55 o 
  -7   0   9       56.27       56.56      7.69 o 
  -5   0   9       27.25       34.52      4.92 o 
  -3   0   9      424.56      487.63     14.08 o 
  -1   0   9     1407.65     1434.01     19.91 o 
   1   0   9      110.98      103.84      6.59 o 
   3   0   9      476.21      476.84     15.38 o 
   5   0   9       73.26       60.26      6.77 o 
   7   0   9      138.44      147.73      9.61 o 
   9   0   9      347.57      388.13     20.90 o 
  11   0   9        4.54        7.20      7.81 o 
 -12   1   9        8.23        1.29      9.04 o 
 -11   1   9       11.29       -2.95      8.31 o 
 -10   1   9        1.48       -7.69      7.69 o 
  -9   1   9        7.01        4.37      6.77 o 
  -8   1   9      526.42      504.91     17.60 o 
  -7   1   9       63.43       53.92      8.37 o 
  -6   1   9      565.65      540.49     16.07 o 
  -5   1   9      142.83      155.65      8.99 o 
  -4   1   9        9.62       14.70      4.25 o 
  -3   1   9        0.53       -1.17      3.94 o 
  -2   1   9        0.01       -3.75      3.75 o 
  -1   1   9       58.00       58.54      5.60 o 
   0   1   9       87.32       78.46      8.41 o 
   1   1   9       43.48       43.88      5.05 o 
   2   1   9     1131.85     1171.20     19.02 o 
   3   1   9      185.03      205.69      9.92 o 
   4   1   9     1811.38     2020.64     27.10 o 
   5   1   9       23.05       15.88      4.98 o 
   6   1   9        2.69        5.72      4.80 o 
   7   1   9      157.12      184.33     11.70 o 
   8   1   9       51.02       44.99      8.86 o 
   9   1   9      198.91      200.98     14.78 o 
  10   1   9        0.99       15.01      7.94 o 
  11   1   9        3.99        5.97      7.14 o 
 -12   2   9        0.38       -9.47      9.47 o 
 -11   2   9        2.42        7.32      6.83 o 
 -10   2   9       16.99       21.04      7.69 o 
  -9   2   9       92.26       92.15      9.48 o 
  -8   2   9      137.56      129.31     11.02 o 
  -7   2   9       33.86       27.20      8.12 o 
  -6   2   9      139.58      130.19      9.24 o 
  -5   2   9      386.55      367.80     13.70 o 
  -4   2   9       14.15       15.69      4.98 o 
  -3   2   9      765.96      774.15     17.28 o 
  -2   2   9     1291.14     1418.61     21.10 o 
  -1   2   9      583.29      559.11     14.47 o 
   0   2   9      235.05      212.62      6.50 o 
   1   2   9       92.64       87.62      6.47 o 
   2   2   9        3.84        4.68      3.88 o 
   3   2   9      505.29      545.46     15.38 o 
   4   2   9      126.82      127.91      9.36 o 
   5   2   9      581.52      543.89     16.99 o 
   6   2   9       27.17       37.41      6.21 o 
   7   2   9       51.85       46.65      7.57 o 
   8   2   9       82.50       88.70      9.60 o 
   9   2   9      243.69      248.71     16.08 o 
  10   2   9      177.83      185.79     14.72 o 
  11   2   9        2.78        4.74      6.71 o 
 -11   3   9        0.04        1.91      7.57 o 
 -10   3   9       33.19       29.11      8.74 o 
  -9   3   9        3.79       14.40      6.95 o 
  -8   3   9        4.90       -4.86      6.71 o 
  -7   3   9      245.81      246.30     13.25 o 
  -6   3   9      277.86      265.62     13.13 o 
  -5   3   9      205.89      203.89     10.29 o 
  -4   3   9       23.25       22.40      5.41 o 
  -3   3   9        0.04        3.75      5.41 o 
  -2   3   9      419.76      450.68     14.01 o 
  -1   3   9      542.31      548.57     15.20 o 
   0   3   9      245.80      216.29      7.17 o 
   1   3   9      187.38      187.38      9.74 o 
   2   3   9      800.36      762.76     18.51 o 
   3   3   9       27.03       10.21      7.51 o 
   4   3   9        0.05       -3.14      5.84 o 
   5   3   9       34.81       33.23      6.83 o 
   6   3   9       14.73       10.03      6.28 o 
   7   3   9        4.24        6.95      6.34 o 
   8   3   9        5.04        0.00      7.01 o 
   9   3   9        1.96        2.34      7.63 o 
  10   3   9      354.40      343.32     19.29 o 
 -11   4   9       11.25       13.54      8.49 o 
 -10   4   9       12.99       15.57      7.32 o 
  -9   4   9        1.13       -0.55      9.41 o 
  -8   4   9        0.44       10.09      6.28 o 
  -7   4   9      157.08      179.45     12.07 o 
  -6   4   9       13.75       19.69      6.64 o 
  -5   4   9        0.51       -5.60      5.84 o 
  -4   4   9       39.48       44.25      7.38 o 
  -3   4   9       13.85        7.01      6.46 o 
  -2   4   9       10.44       11.69      5.91 o 
  -1   4   9      107.45      106.70      8.93 o 
   0   4   9       49.15       44.69      5.07 o 
   1   4   9       39.23       29.60      6.28 o 
   2   4   9      132.89      131.11      9.05 o 
   3   4   9        0.87       -5.41      5.41 o 
   4   4   9       26.83       26.95      6.58 o 
   5   4   9      225.14      195.19     12.45 o 
   6   4   9        1.68        5.48      5.72 o 
   7   4   9       62.18       56.56      8.99 o 
   8   4   9      105.98      116.78     12.07 o 
   9   4   9        6.14        6.95      7.88 o 
 -10   5   9        2.16       -5.41      8.67 o 
  -9   5   9        6.37        1.91      8.37 o 
  -8   5   9       76.17       80.51     10.71 o 
  -7   5   9       38.71       48.49      9.23 o 
  -6   5   9      115.86      101.89     10.96 o 
  -5   5   9        0.66       -6.95      6.95 o 
  -4   5   9        6.50       14.77      6.03 o 
  -3   5   9      194.16      211.17     12.32 o 
  -2   5   9       34.77       29.05      6.89 o 
  -1   5   9       64.06       55.76      7.26 o 
   0   5   9      493.97      505.25     12.04 o 
   1   5   9        7.11        5.66      5.35 o 
   2   5   9      254.35      248.48     13.06 o 
   3   5   9       12.68       11.69      6.46 o 
   4   5   9      165.37      164.68     11.45 o 
   5   5   9      128.07      138.53     11.27 o 
   6   5   9        0.44       10.52      6.77 o 
   7   5   9        0.68        1.78      7.20 o 
   8   5   9       34.95       23.51      9.78 o 
   9   5   9        0.23       -4.80      8.67 o 
  -8   6   9        8.86       16.18      8.43 o 
  -7   6   9        3.78       10.34      8.00 o 
  -6   6   9        6.45        2.89      8.12 o 
  -5   6   9      111.44      129.77     11.76 o 
  -4   6   9        0.37        9.47      7.94 o 
  -3   6   9        8.49        6.15      8.80 o 
  -2   6   9      248.50      284.36     15.03 o 
  -1   6   9       94.90       95.72      9.85 o 
   0   6   9        0.05        7.48      4.99 o 
   1   6   9        1.96        4.06      5.97 o 
   2   6   9        2.50       -1.54      6.64 o 
   3   6   9      194.24      195.13     12.81 o 
   4   6   9        4.37       -4.98      8.12 o 
   5   6   9        0.09       -2.89      7.87 o 
   6   6   9       41.95       67.26     10.28 o 
   7   6   9       85.84      110.17     11.69 o 
  -7   7   9        0.61       -5.48      8.98 o 
  -6   7   9       70.36       78.96     11.57 o 
  -5   7   9      118.46      123.31     12.62 o 
  -4   7   9       68.03       88.87     11.51 o 
  -3   7   9       58.18       81.17     10.46 o 
  -2   7   9        0.01       -7.69      7.69 o 
  -1   7   9       10.88       11.44      8.00 o 
   0   7   9        2.67        3.28      8.03 o 
   1   7   9       11.73       -6.40      7.57 o 
   2   7   9        0.09        3.57      8.06 o 
   3   7   9        4.96       12.80      7.81 o 
   4   7   9        0.68       22.09      5.97 o 
   5   7   9        1.01        9.91      6.77 o 
  -3   8   9       59.48       69.54     11.26 o 
  -2   8   9        0.51        5.29      8.49 o 
  -1   8   9       53.63       51.51     10.58 o 
   0   8   9        0.02        9.76      5.53 o 
   1   8   9        7.52        7.32      9.35 o 
   2   8   9        8.21        8.12      8.67 o 
 -12   0  10        3.60       -6.64      8.55 o 
 -10   0  10        8.81        3.32     10.21 o 
  -8   0  10       21.31       21.97      5.91 o 
  -6   0  10        0.67        0.74      5.17 o 
  -4   0  10      344.49      343.17     12.59 o 
  -2   0  10     1978.70     2116.65     25.80 o 
   0   0  10      181.29      188.55      7.15 o 
   2   0  10      327.57      326.99     12.15 o 
   4   0  10        8.80        3.26      4.74 o 
   6   0  10      322.83      336.59     14.00 o 
   8   0  10        3.06       -1.54      6.15 o 
  10   0  10       44.03       28.12     15.51 o 
 -12   1  10        3.79        4.00      8.67 o 
 -11   1  10        1.92        3.69      7.81 o 
 -10   1  10        0.03       -7.57      7.57 o 
  -9   1  10       53.30       56.43      9.54 o 
  -8   1  10        5.39        1.42      6.89 o 
  -7   1  10       13.44       12.74      6.83 o 
  -6   1  10      145.00      140.67     10.04 o 
  -5   1  10      723.82      696.52     17.63 o 
  -4   1  10       14.50       12.43      5.05 o 
  -3   1  10       24.44       20.00      4.55 o 
  -2   1  10       82.32      100.05      6.96 o 
  -1   1  10        4.94       -2.40      4.18 o 
   0   1  10      123.32      117.01      5.12 o 
   1   1  10      121.86      116.03      7.58 o 
   2   1  10      143.82      139.46      8.19 o 
   3   1  10     1090.34     1117.35     21.78 o 
   4   1  10        3.99        4.80      5.29 o 
   5   1  10      608.31      626.26     17.98 o 
   6   1  10      166.60      151.58     10.47 o 
   7   1  10       34.91       33.41      7.75 o 
   8   1  10        6.54        6.83      7.01 o 
   9   1  10      134.09      132.31     12.81 o 
  10   1  10        6.56       12.00      8.49 o 
 -11   2  10       15.59       22.03      8.31 o 
 -10   2  10        7.22       -0.55      7.57 o 
  -9   2  10        9.34       15.26      6.95 o 
  -8   2  10      125.65      145.12     10.77 o 
  -7   2  10      166.70      166.54     11.52 o 
  -6   2  10       13.64       15.07      6.09 o 
  -5   2  10       39.12       47.76      6.22 o 
  -4   2  10        5.25        7.14      4.55 o 
  -3   2  10        0.03        2.03      4.68 o 
  -2   2  10      159.03      164.67      9.12 o 
  -1   2  10       62.22       66.29      6.89 o 
   0   2  10       12.93       13.99      6.46 o 
   1   2  10      166.66      181.31      9.49 o 
   2   2  10       64.15       64.51      5.91 o 
   3   2  10       12.58        4.37      5.17 o 
   4   2  10       55.69       67.95      7.63 o 
   5   2  10        5.00       10.89      5.54 o 
   6   2  10        9.46       11.81      5.84 o 
   7   2  10        6.81        8.43      4.98 o 
   8   2  10      189.85      191.92     13.30 o 
   9   2  10      160.95      152.34     13.61 o 
  10   2  10        0.30       -0.62      8.06 o 
 -11   3  10        3.25       -0.68      8.06 o 
 -10   3  10       45.19       44.74      9.05 o 
  -9   3  10        1.90        7.75      7.51 o 
  -8   3  10      166.88      146.02     11.52 o 
  -7   3  10      267.39      231.16     13.62 o 
  -6   3  10       28.47       27.69      6.95 o 
  -5   3  10       62.14       58.78      7.45 o 
  -4   3  10        1.46       -5.48      5.48 o 
  -3   3  10      101.12       97.90      7.94 o 
  -2   3  10      362.98      336.12     12.59 o 
  -1   3  10      222.87      223.78     11.22 o 
   0   3  10       40.58       34.26      4.34 o 
   1   3  10      139.98      155.82      9.36 o 
   2   3  10      107.62      118.59      8.44 o 
   3   3  10       69.23       54.60      7.08 o 
   4   3  10      543.01      473.78     16.74 o 
   5   3  10      540.84      509.44     17.84 o 
   6   3  10        3.65        6.34      6.21 o 
   7   3  10      253.82      234.82     13.74 o 
   8   3  10        8.84       -2.28      7.57 o 
   9   3  10       97.13      118.12     12.43 o 
  10   3  10      142.29      147.64     15.33 o 
 -10   4  10        0.74       15.50      7.75 o 
  -9   4  10       24.64       17.29      9.54 o 
  -8   4  10       37.55       42.58      8.80 o 
  -7   4  10      222.68      235.15     14.11 o 
  -6   4  10      171.07      152.43     11.76 o 
  -5   4  10       42.86       48.62      7.26 o 
  -4   4  10       93.91      102.44      8.37 o 
  -3   4  10        2.17       -4.98      6.58 o 
  -2   4  10       85.68       79.29      8.13 o 
  -1   4  10      749.18      749.49     19.79 o 
   0   4  10       95.48       94.02      5.83 o 
   1   4  10       23.92       27.32      6.03 o 
   2   4  10      196.57      187.90     11.58 o 
   3   4  10        1.77        8.80      4.86 o 
   4   4  10       81.13       85.75      8.62 o 
   5   4  10        0.22       -4.92      6.89 o 
   6   4  10       54.07       44.31      8.74 o 
   7   4  10       64.96       59.58     10.65 o 
   8   4  10       80.36       77.18     10.71 o 
   9   4  10        1.16       -8.98      8.98 o 
  -9   5  10       40.37       27.88     10.77 o 
  -8   5  10       18.23       16.98      8.74 o 
  -7   5  10        1.78       -0.55      7.32 o 
  -6   5  10       90.70       79.84     11.88 o 
  -5   5  10      209.16      208.76     14.54 o 
  -4   5  10       29.66       36.98      8.49 o 
  -3   5  10      801.43      814.16     22.76 o 
  -2   5  10       38.31       28.98      7.69 o 
  -1   5  10        6.94       -0.43      6.71 o 
   0   5  10        0.59       -3.22      4.63 o 
   1   5  10        1.54       -0.92      6.21 o 
   2   5  10       36.41       21.91      7.51 o 
   3   5  10        4.37        8.43      6.03 o 
   4   5  10      112.98      107.74      9.60 o 
   5   5  10        0.13       -2.15      7.01 o 
   6   5  10       20.39       -2.89      8.55 o 
   7   5  10       49.40       68.80      9.29 o 
   8   5  10       22.26       29.23      9.78 o 
  -8   6  10        0.08       20.06      8.67 o 
  -7   6  10       14.40       11.38      9.66 o 
  -6   6  10      112.05      135.12     11.88 o 
  -5   6  10       27.67       34.40      8.18 o 
  -4   6  10       44.49       22.09      9.35 o 
  -3   6  10       37.68       57.41      9.85 o 
  -2   6  10       87.85      109.50     10.77 o 
  -1   6  10       10.24        4.18      8.43 o 
   0   6  10      182.22      182.21      8.84 o 
   1   6  10       22.15       28.61      7.81 o 
   2   6  10       22.43       25.47      7.51 o 
   3   6  10       66.89       55.45      9.85 o 
   4   6  10        9.12        5.23      7.63 o 
   5   6  10       73.77       80.07     10.46 o 
   6   6  10       86.15      103.83     12.00 o 
   7   6  10       22.93       30.09      9.97 o 
  -6   7  10       38.91       65.53     10.34 o 
  -5   7  10        4.41       -0.68      9.66 o 
  -4   7  10      181.86      154.69     15.27 o 
  -3   7  10       29.55       19.63      8.92 o 
  -2   7  10        6.79       17.47      7.51 o 
  -1   7  10        9.24       10.77      8.31 o 
   0   7  10        1.35        2.36      8.98 o 
   1   7  10        0.67       -1.23      7.94 o 
   2   7  10      116.25      122.51     11.94 o 
   3   7  10       68.36       74.41     10.52 o 
   4   7  10        7.64        5.91      8.31 o 
   5   7  10       41.58       27.44     10.71 o 
  -1   8  10        1.08       -6.15     10.27 o 
   0   8  10        1.52        2.77      8.37 o 
 -11   0  11        0.08       -7.57      8.98 o 
  -9   0  11       51.58       54.40      9.23 o 
  -7   0  11      193.51      173.04     11.77 o 
  -5   0  11      179.97      182.90     10.29 o 
  -3   0  11      189.99      184.11      9.61 o 
  -1   0  11      140.90      149.80      8.32 o 
   1   0  11      435.73      428.74     13.58 o 
   3   0  11      399.68      365.76     13.14 o 
   5   0  11      225.62      236.06     12.20 o 
   7   0  11        1.62        2.52      5.48 o 
   9   0  11      301.58      308.00     17.01 o 
 -11   1  11       13.00        3.81      8.68 o 
 -10   1  11       23.71       24.49      8.06 o 
  -9   1  11        6.58       -7.57      7.57 o 
  -8   1  11       66.39       52.99      8.12 o 
  -7   1  11      142.76      142.31     10.22 o 
  -6   1  11       41.29       28.43      6.89 o 
  -5   1  11      178.80      164.85     10.23 o 
  -4   1  11       53.22       50.90      6.95 o 
  -3   1  11       33.71       28.62      6.34 o 
  -2   1  11       41.73       41.23      5.48 o 
  -1   1  11      250.47      240.06     11.10 o 
   0   1  11      329.85      333.05      9.07 o 
   1   1  11       21.12       15.38      4.61 o 
   2   1  11       20.63       11.08      5.17 o 
   3   1  11        6.95       12.43      4.74 o 
   4   1  11       26.49       18.09      5.97 o 
   5   1  11       31.53       32.00      7.20 o 
   6   1  11       59.75       60.93      8.19 o 
   7   1  11        5.04       10.21      5.60 o 
   8   1  11      213.71      221.94     13.74 o 
   9   1  11       27.11       27.87      9.35 o 
  10   1  11        6.78        2.65      8.67 o 
 -11   2  11        2.93        7.20      7.81 o 
 -10   2  11        0.00       -2.40      7.69 o 
  -9   2  11       16.45       12.12      7.14 o 
  -8   2  11        2.22       -1.05      6.64 o 
  -7   2  11       70.48       62.97      8.43 o 
  -6   2  11        4.78        2.15      5.35 o 
  -5   2  11        2.39       -1.66      5.04 o 
  -4   2  11       16.29       18.15      5.35 o 
  -3   2  11       90.16       92.96      7.57 o 
  -2   2  11       43.69       49.73      7.20 o 
  -1   2  11      220.69      217.00     10.60 o 
   0   2  11       51.56       54.01      4.59 o 
   1   2  11      107.82       88.11      7.70 o 
   2   2  11       39.76       44.74      6.40 o 
   3   2  11        0.49        1.17      4.61 o 
   4   2  11       54.49       58.04      7.75 o 
   5   2  11        6.34        0.00      6.28 o 
   6   2  11        3.36        2.89      5.60 o 
   7   2  11        1.77        9.47      6.95 o 
   8   2  11        0.53        1.17      6.46 o 
   9   2  11        2.51        4.98      6.71 o 
  10   2  11       72.03       85.67     11.08 o 
 -11   3  11        0.51        1.35      8.06 o 
 -10   3  11        5.91       -4.43      8.12 o 
  -9   3  11        0.14        5.23      7.01 o 
  -8   3  11        2.88        6.46      7.44 o 
  -7   3  11        3.10       -4.98      7.75 o 
  -6   3  11        2.38       11.69      5.84 o 
  -5   3  11        0.02       -4.37      6.21 o 
  -4   3  11       98.74       81.82      8.68 o 
  -3   3  11       83.26       87.41      8.50 o 
  -2   3  11     1640.28     1757.96     27.27 o 
  -1   3  11       13.35        3.08      6.77 o 
   0   3  11       69.00       71.16      5.29 o 
   1   3  11        4.31        6.71      5.17 o 
   2   3  11       62.78       60.44      7.39 o 
   3   3  11      178.95      155.23     10.96 o 
   4   3  11       20.29       14.03      6.65 o 
   5   3  11        9.20        7.20      6.52 o 
   6   3  11      200.08      217.31     12.94 o 
   7   3  11        4.47       18.40      6.77 o 
   8   3  11       41.48       36.74      9.11 o 
   9   3  11       14.11       24.18      9.35 o 
 -10   4  11        6.64       20.73      8.06 o 
  -9   4  11       14.64       19.26      7.81 o 
  -8   4  11       38.41       39.94      9.85 o 
  -7   4  11      158.25      161.46     12.38 o 
  -6   4  11      133.30      138.54     11.64 o 
  -5   4  11      107.23       98.38      9.67 o 
  -4   4  11      144.34      137.75     11.02 o 
  -3   4  11       86.76       85.32      9.54 o 
  -2   4  11        4.67        1.72      6.89 o 
  -1   4  11        8.86       13.72      7.08 o 
   0   4  11        0.17       -1.08      4.13 o 
   1   4  11       72.46       57.49      8.68 o 
   2   4  11       11.49       18.09      6.52 o 
   3   4  11      282.27      306.69     14.42 o 
   4   4  11       76.34       70.23      8.68 o 
   5   4  11      169.55      188.20     13.24 o 
   6   4  11        9.32       20.67      7.14 o 
   7   4  11        6.33       10.77      7.01 o 
   8   4  11       30.03       34.09      9.05 o 
  -9   5  11        0.22       -9.23      9.23 o 
  -8   5  11       46.53       51.14      9.60 o 
  -7   5  11        0.04       -3.57      6.95 o 
  -6   5  11       25.72       17.97      9.48 o 
  -5   5  11      106.40      128.66     11.20 o 
  -4   5  11      180.68      190.06     12.75 o 
  -3   5  11      144.83      149.32     11.51 o 
  -2   5  11       22.87        7.81      7.75 o 
  -1   5  11       19.03       19.87      7.94 o 
   0   5  11      169.31      174.34     22.23 o 
   1   5  11      121.58      119.57     10.28 o 
   2   5  11      164.62      152.54     12.07 o 
   3   5  11      239.67      211.63     13.68 o 
   4   5  11        5.82       -4.37      6.83 o 
   5   5  11        1.19        6.95      6.64 o 
   6   5  11       90.68       64.20     11.45 o 
   7   5  11        0.00       -4.55      7.44 o 
  -7   6  11        2.60       -3.32      9.54 o 
  -6   6  11       11.97        1.91      8.86 o 
  -5   6  11       82.89       91.89     11.63 o 
  -4   6  11       38.67       51.57      9.29 o 
  -3   6  11        1.75       -7.87      7.87 o 
  -2   6  11       11.00        8.86      7.38 o 
  -1   6  11       36.30       31.38      8.37 o 
   0   6  11        4.41        8.72      7.72 o 
   1   6  11        0.28        3.38      6.71 o 
   2   6  11       66.82       54.34     10.77 o 
   3   6  11       44.68       51.88      8.74 o 
   4   6  11        9.74        7.38      8.37 o 
   5   6  11        2.58       16.06      7.69 o 
   6   6  11        7.81       11.51      9.47 o 
  -5   7  11      101.10       86.48     12.00 o 
  -4   7  11        0.26       -9.72      9.72 o 
  -3   7  11       18.97       23.69      9.17 o 
  -2   7  11       17.39       25.84      8.55 o 
  -1   7  11       28.04       30.03      8.80 o 
   0   7  11        1.79       -5.40     13.47 o 
   1   7  11       91.37       76.26     11.94 o 
   2   7  11        7.94        6.46      8.92 o 
   3   7  11        2.83        5.29      8.67 o 
 -10   0  12       23.58       28.43      7.81 o 
  -8   0  12       42.91       43.63      8.18 o 
  -6   0  12       54.05       35.39      8.19 o 
  -4   0  12      113.89      106.52      9.61 o 
  -2   0  12        6.35        8.06      4.98 o 
   0   0  12       44.18       40.80      5.42 o 
   2   0  12      363.79      396.59     13.82 o 
   4   0  12       57.73       49.48      9.05 o 
   6   0  12       73.10       84.02      8.43 o 
   8   0  12       75.68       90.54     10.77 o 
 -11   1  12       19.74       11.94      9.35 o 
 -10   1  12        0.97        9.17      6.95 o 
  -9   1  12        4.71       -7.51      7.51 o 
  -8   1  12      109.48      111.18     10.65 o 
  -7   1  12       22.38       12.49      7.01 o 
  -6   1  12      242.55      223.68     12.26 o 
  -5   1  12      111.45      111.19      9.24 o 
  -4   1  12      269.29      273.01     12.82 o 
  -3   1  12       12.37        9.17      5.05 o 
  -2   1  12       82.84       67.04      7.63 o 
  -1   1  12     1228.79     1224.93     21.86 o 
   0   1  12       96.07       78.52      7.01 o 
   1   1  12      145.56      148.98      9.48 o 
   2   1  12      209.26      210.67     10.97 o 
   3   1  12       52.42       48.13      7.57 o 
   4   1  12        8.77        2.65      6.40 o 
   5   1  12      322.40      288.83     14.12 o 
   6   1  12       48.56       44.80      8.98 o 
   7   1  12       14.75        4.92      7.01 o 
   8   1  12        0.03        4.12      6.34 o 
   9   1  12       46.43       46.77      9.29 o 
 -11   2  12        1.65       -7.94      7.94 o 
 -10   2  12        2.11        2.52      8.24 o 
  -9   2  12        0.81        4.61      7.01 o 
  -8   2  12       74.60       76.26      9.48 o 
  -7   2  12        0.12       -6.52      7.20 o 
  -6   2  12        0.15        5.60      4.86 o 
  -5   2  12        0.01       -0.86      5.11 o 
  -4   2  12       64.79       76.51      7.14 o 
  -3   2  12       41.23       46.22      6.95 o 
  -2   2  12      328.23      345.29     14.12 o 
  -1   2  12        9.33       12.80      6.83 o 
   0   2  12      128.27      132.22     17.83 o 
   1   2  12        0.00       -1.17      5.29 o 
   2   2  12        0.52       -2.89      5.11 o 
   3   2  12        0.98        5.60      4.98 o 
   4   2  12       43.06       41.91      6.89 o 
   5   2  12       29.04       28.67      7.63 o 
   6   2  12      218.11      218.57     13.24 o 
   7   2  12        0.02       -3.38      7.01 o 
   8   2  12        0.57       -7.32      8.00 o 
   9   2  12       70.21       76.38     10.95 o 
 -10   3  12        6.29       -6.58      8.67 o 
  -9   3  12       13.70       26.76      9.23 o 
  -8   3  12       23.33       27.75      7.88 o 
  -7   3  12      307.22      294.06     16.02 o 
  -6   3  12        2.66       -2.95      7.51 o 
  -5   3  12       84.44       96.89      9.54 o 
  -4   3  12        3.72       -1.35      6.15 o 
  -3   3  12      126.67      134.30     10.90 o 
  -2   3  12      656.28      632.97     19.59 o 
  -1   3  12       99.92       80.03      9.05 o 
   0   3  12      133.72      111.63      6.60 o 
   1   3  12      192.54      216.41     11.83 o 
   2   3  12       47.23       43.33      7.45 o 
   3   3  12      442.52      453.24     16.54 o 
   4   3  12       77.44       66.05      8.37 o 
   5   3  12        1.34        2.58      6.03 o 
   6   3  12       21.43       34.15      8.80 o 
   7   3  12        0.01       -7.57      7.57 o 
   8   3  12       23.33       12.74      8.31 o 
  -9   4  12        9.41       29.22      7.20 o 
  -8   4  12       16.89       15.20      8.92 o 
  -7   4  12       16.37        5.72      7.88 o 
  -6   4  12        0.32        7.01      7.38 o 
  -5   4  12       48.57       53.79      9.78 o 
  -4   4  12       78.24       85.99      9.85 o 
  -3   4  12       39.66       33.78      8.12 o 
  -2   4  12        0.03       -4.18      7.08 o 
  -1   4  12      169.69      174.30     11.64 o 
   0   4  12        8.39        6.11      7.20 o 
   1   4  12      142.81      154.44     10.90 o 
   2   4  12       83.42       63.59      9.29 o 
   3   4  12       49.46       57.42      9.17 o 
   4   4  12      198.28      196.55     12.93 o 
   5   4  12       19.94        7.26      8.55 o 
   6   4  12       52.86       49.17     10.15 o 
   7   4  12       41.16       56.24      9.66 o 
   8   4  12       70.98       77.85     11.75 o 
  -8   5  12        1.01       -8.80      8.80 o 
  -7   5  12       13.55       29.90      8.24 o 
  -6   5  12       74.19       75.15     10.65 o 
  -5   5  12        5.97        6.21      6.89 o 
  -4   5  12        1.10        4.37      7.20 o 
  -3   5  12      135.90      149.43     11.64 o 
  -2   5  12      172.38      195.72     12.69 o 
  -1   5  12        2.15       -3.63      6.77 o 
   0   5  12      215.48      201.61     13.98 o 
   1   5  12       22.26        4.74      8.43 o 
   2   5  12       19.05       17.23      7.38 o 
   3   5  12        0.82        7.81      6.46 o 
   4   5  12        3.86        9.29      6.64 o 
   5   5  12       57.98       58.59      9.66 o 
   6   5  12        6.52        9.04      8.43 o 
   7   5  12       16.75       -0.68     10.03 o 
  -7   6  12       12.98       30.89      9.11 o 
  -6   6  12       56.81       44.56     12.37 o 
  -5   6  12       28.09       43.44      9.41 o 
  -4   6  12        5.83       12.80      7.69 o 
  -3   6  12       27.09       42.76      8.00 o 
  -2   6  12       25.88       30.40      8.18 o 
  -1   6  12        5.20       19.75      8.00 o 
   0   6  12      119.73      119.54      8.60 o 
   1   6  12        2.39       15.38      6.83 o 
   2   6  12        0.89        7.26      7.26 o 
   3   6  12        2.11       -0.62      7.75 o 
   4   6  12       29.27       41.90      8.61 o 
   5   6  12        0.52        4.06      7.57 o 
  -4   7  12       47.61       28.74     12.18 o 
  -3   7  12       12.90       22.76      7.81 o 
  -2   7  12       18.45       24.43      8.74 o 
  -1   7  12       21.74       16.43     10.34 o 
   0   7  12        2.13        6.82     12.52 o 
   1   7  12       45.65       47.32      9.66 o 
   2   7  12       50.63       57.72     10.52 o 
  -9   0  13       16.79        8.24      8.18 o 
  -7   0  13       81.01       83.28      8.68 o 
  -5   0  13      132.16      115.95      9.48 o 
  -3   0  13        0.03       -3.69      4.49 o 
  -1   0  13      241.51      240.72     12.57 o 
   1   0  13       67.86       65.00      7.94 o 
   3   0  13       26.84       26.52      6.40 o 
   5   0  13       57.38       47.82      9.11 o 
   7   0  13       47.20       35.08      9.35 o 
   9   0  13        4.21       -4.06      8.06 o 
 -10   1  13        0.03       -4.49      8.86 o 
  -9   1  13        0.90        7.14      6.52 o 
  -8   1  13        0.32        7.14      6.34 o 
  -7   1  13       86.51       58.54      9.17 o 
  -6   1  13        7.28        9.17      7.08 o 
  -5   1  13       18.83       19.14      6.21 o 
  -4   1  13      124.96      108.56      9.67 o 
  -3   1  13        2.16       -1.23      5.54 o 
  -2   1  13       19.19       29.84      6.09 o 
  -1   1  13     1866.83     1826.84     29.11 o 
   0   1  13      122.38      118.10     21.77 o 
   1   1  13       15.07       15.38      7.01 o 
   2   1  13       34.07       26.15      6.83 o 
   3   1  13        0.54        2.28      5.72 o 
   4   1  13      358.20      329.90     14.55 o 
   5   1  13      364.99      346.53     15.91 o 
   6   1  13      164.16      191.21     13.06 o 
   7   1  13        2.82        8.12      6.40 o 
   8   1  13        2.31       19.44      6.89 o 
   9   1  13        1.11        0.68      7.63 o 
 -10   2  13        0.01       -5.91      8.43 o 
  -9   2  13        1.21       -7.63      7.63 o 
  -8   2  13        0.47       -7.51      7.51 o 
  -7   2  13       46.42       44.12      8.80 o 
  -6   2  13        0.24       -0.98      6.21 o 
  -5   2  13        4.23        0.92      6.28 o 
  -4   2  13        2.67        6.34      5.35 o 
  -3   2  13      302.27      274.89     13.25 o 
  -2   2  13        0.08       -7.01      7.01 o 
  -1   2  13       60.87       59.33      8.92 o 
   0   2  13        3.20        3.85      4.31 o 
   1   2  13      118.93      117.29      9.79 o 
   2   2  13        0.06       -0.92      5.66 o 
   3   2  13       35.00       22.89      6.71 o 
   4   2  13        8.93        6.89      6.28 o 
   5   2  13      103.11      107.61     10.71 o 
   6   2  13        1.34        1.66      6.46 o 
   7   2  13       82.24       87.34     10.71 o 
   8   2  13       33.01       32.18      8.68 o 
 -10   3  13        0.14       -3.45      9.66 o 
  -9   3  13        6.75       16.00      8.00 o 
  -8   3  13       17.11        6.58      9.11 o 
  -7   3  13        0.30       -6.71      7.14 o 
  -6   3  13       42.91       43.38      9.17 o 
  -5   3  13       17.15       10.09      7.75 o 
  -4   3  13       30.46       35.20      7.01 o 
  -3   3  13       12.10        5.17      6.34 o 
  -2   3  13      618.66      592.63     18.72 o 
  -1   3  13      197.20      161.03     11.15 o 
   0   3  13      125.74      121.69      9.45 o 
   1   3  13        2.40       10.21      5.66 o 
   2   3  13      140.21      148.89     10.71 o 
   3   3  13        1.00       -6.71      6.71 o 
   4   3  13        2.91       -7.20      7.20 o 
   5   3  13       33.83       41.41      8.06 o 
   6   3  13        1.68        9.41      6.52 o 
   7   3  13        0.06       -5.66      6.95 o 
   8   3  13        8.68       17.47      7.94 o 
  -9   4  13        5.56       -8.98      8.98 o 
  -8   4  13        8.11        7.01      7.94 o 
  -7   4  13       15.07       21.66      7.20 o 
  -6   4  13       14.51       14.83      8.31 o 
  -5   4  13       10.21       14.15      7.32 o 
  -4   4  13        1.47       -7.38      7.38 o 
  -3   4  13        3.18       -1.54      6.40 o 
  -2   4  13       11.01        8.49      7.81 o 
  -1   4  13       96.59      104.34      9.42 o 
   0   4  13        5.14        4.00      7.48 o 
   1   4  13        2.33        9.11      6.58 o 
   2   4  13        2.62       17.72      6.21 o 
   3   4  13       34.59       43.69      8.43 o 
   4   4  13       25.56        9.05      8.80 o 
   5   4  13        2.22       -7.63      7.63 o 
   6   4  13        6.78       -0.62      8.55 o 
   7   4  13       64.73       99.51     11.20 o 
  -7   5  13        4.61        3.26      7.81 o 
  -6   5  13       13.52       18.09      8.31 o 
  -5   5  13        4.84        1.78      8.06 o 
  -4   5  13       35.06       31.75      7.88 o 
  -3   5  13       33.24       38.27      8.31 o 
  -2   5  13        5.37        1.66      7.01 o 
  -1   5  13       37.53       47.32      7.88 o 
   0   5  13       10.64        5.41      5.50 o 
   1   5  13        6.25        8.43      6.83 o 
   2   5  13        9.80       12.61      7.38 o 
   3   5  13       15.80       12.43      8.55 o 
   4   5  13       28.56       11.08      8.80 o 
   5   5  13       12.71       10.34      8.92 o 
   6   5  13       14.97       19.01      8.74 o 
  -6   6  13        9.38       32.24      9.04 o 
  -5   6  13       18.31       13.91      9.35 o 
  -4   6  13        6.24       21.78      8.12 o 
  -3   6  13       12.21       16.30      8.06 o 
  -2   6  13        0.01       -6.83      7.87 o 
  -1   6  13       23.26       22.15      9.66 o 
   0   6  13       18.01       16.40      8.92 o 
   1   6  13       15.89       15.63      9.48 o 
   2   6  13       43.24       31.88     10.15 o 
   3   6  13        9.24       17.04      7.94 o 
   4   6  13        0.89        0.00      8.31 o 
 -10   0  14        3.50        2.03      8.06 o 
  -8   0  14       20.10       30.09      7.44 o 
  -6   0  14        0.02       12.24      6.64 o 
  -4   0  14       37.49       27.45      7.02 o 
  -2   0  14       81.48       85.99      8.19 o 
   0   0  14      146.44      146.67     14.53 o 
   2   0  14       53.64       48.07      6.89 o 
   4   0  14       21.44       18.77      7.01 o 
   6   0  14        1.60       -7.51      7.51 o 
   8   0  14        0.25        3.94      7.20 o 
 -10   1  14        0.90       -9.29      9.29 o 
  -9   1  14       17.10       26.95      8.86 o 
  -8   1  14       11.89       12.31      6.95 o 
  -7   1  14       24.71       29.04      7.94 o 
  -6   1  14      337.26      301.95     14.55 o 
  -5   1  14      142.81      105.67     10.96 o 
  -4   1  14      197.62      206.85     11.89 o 
  -3   1  14       11.96       13.66      6.58 o 
  -2   1  14      104.93       96.53      8.74 o 
  -1   1  14      428.36      426.40     17.03 o 
   0   1  14     1832.71     1922.18     22.43 o 
   1   1  14      473.41      472.60     16.85 o 
   2   1  14       22.95        9.35      6.34 o 
   3   1  14       39.06       38.52      8.37 o 
   4   1  14      332.38      320.13     15.97 o 
   5   1  14        6.93        9.23      7.01 o 
   6   1  14       81.44       81.62     11.51 o 
   7   1  14        3.72       16.12      7.32 o 
   8   1  14        1.56       -5.97      8.06 o 
  -9   2  14        3.59       17.35      7.63 o 
  -8   2  14       26.07       31.87      7.75 o 
  -7   2  14        2.97       12.43      7.14 o 
  -6   2  14        8.73       17.10      6.21 o 
  -5   2  14        6.23       11.69      6.09 o 
  -4   2  14       27.93       22.95      6.95 o 
  -3   2  14        1.06       -0.49      5.66 o 
  -2   2  14       16.77        3.75      6.71 o 
  -1   2  14        2.12       19.38      5.78 o 
   0   2  14      111.74      120.23      7.51 o 
   1   2  14        0.00       -5.17      6.77 o 
   2   2  14      438.38      416.67     17.15 o 
   3   2  14        0.25       -6.09      6.34 o 
   4   2  14       10.21       15.94      6.64 o 
   5   2  14       59.36       48.80      9.85 o 
   6   2  14        1.37       -2.40      7.20 o 
   7   2  14        1.03       -1.29      7.75 o 
   8   2  14       34.03       37.53      9.91 o 
  -9   3  14        1.55       10.09      7.81 o 
  -8   3  14        3.47       -6.28      8.67 o 
  -7   3  14       15.19        0.62      7.32 o 
  -6   3  14        8.04        1.11      7.51 o 
  -5   3  14      139.82      139.03     11.45 o 
  -4   3  14       93.85      118.31     10.96 o 
  -3   3  14       57.19       67.57      8.92 o 
  -2   3  14       28.85       31.20      7.63 o 
  -1   3  14        1.05       -3.94      6.46 o 
   0   3  14       21.45       22.77      4.76 o 
   1   3  14      213.59      198.48     12.63 o 
   2   3  14       22.32       27.38      7.38 o 
   3   3  14        9.50       18.21      6.52 o 
   4   3  14      150.97      144.70     12.38 o 
   5   3  14       33.39       34.83      8.31 o 
   6   3  14       31.15       33.17      9.17 o 
   7   3  14       57.78       44.62     11.08 o 
  -8   4  14        0.24       -8.80      8.80 o 
  -7   4  14        1.45        3.81      7.75 o 
  -6   4  14        1.30        1.85      7.20 o 
  -5   4  14       10.52       12.18      7.81 o 
  -4   4  14        6.04        7.81      6.77 o 
  -3   4  14        3.35        9.84      6.95 o 
  -2   4  14       32.06       27.38      7.81 o 
  -1   4  14        1.86       10.64      6.46 o 
   0   4  14       55.96       64.17      6.35 o 
   1   4  14       22.41       16.37      8.00 o 
   2   4  14        3.42       -1.11      7.32 o 
   3   4  14       23.67       31.75      8.49 o 
   4   4  14       57.12       32.49      9.91 o 
   5   4  14       14.36       10.71      8.18 o 
   6   4  14       10.33       27.99      8.92 o 
  -6   5  14        9.91        5.23      9.17 o 
  -5   5  14       13.78       18.95      8.74 o 
  -4   5  14        9.46        8.55      8.43 o 
  -3   5  14        8.61       20.92      8.00 o 
  -2   5  14        2.35        2.95      7.63 o 
  -1   5  14        6.54        5.84      7.44 o 
   0   5  14        2.51        9.19      5.02 o 
   1   5  14        1.37        2.40      7.14 o 
   2   5  14       21.13       12.86      8.00 o 
   3   5  14       24.09       16.98      9.29 o 
   4   5  14        3.92       15.69      8.18 o 
   5   5  14       39.48       43.75     10.83 o 
  -4   6  14       14.09       -2.03      9.60 o 
  -3   6  14        0.08       -5.29      9.11 o 
  -2   6  14        0.87       -3.94      8.92 o 
  -1   6  14        0.03        0.68      7.32 o 
   0   6  14        2.98        5.64      6.12 o 
   1   6  14        1.19        3.94      8.55 o 
   2   6  14       20.40       29.04      8.31 o 
  -9   0  15        2.52        9.17      7.26 o 
  -7   0  15        0.92        0.55      7.69 o 
  -5   0  15        0.20        7.87      7.20 o 
  -3   0  15      149.87      148.47     11.64 o 
  -1   0  15      111.23       98.57     10.10 o 
   1   0  15        5.90       13.72      6.95 o 
   3   0  15        2.55        1.54      6.83 o 
   5   0  15       79.55       94.91     11.02 o 
   7   0  15       71.00       58.34     11.08 o 
  -9   1  15        7.55       18.52      7.88 o 
  -8   1  15       18.24       23.57      8.80 o 
  -7   1  15        0.00        3.51      7.69 o 
  -6   1  15        0.74        0.55      6.40 o 
  -5   1  15        5.88       10.09      7.57 o 
  -4   1  15       12.21        7.14      7.75 o 
  -3   1  15       91.42       99.66      9.36 o 
  -2   1  15        1.28       -1.97      5.91 o 
  -1   1  15      249.13      216.22     13.49 o 
   0   1  15      309.47      354.54     33.81 o 
   1   1  15        0.05       -8.18      8.18 o 
   2   1  15       59.71       87.15     10.03 o 
   3   1  15       60.53       51.88      9.48 o 
   4   1  15        7.53       11.07      6.83 o 
   5   1  15       96.90       83.04     10.40 o 
   6   1  15       17.19       24.18      8.80 o 
   7   1  15        6.33        9.91      7.88 o 
  -9   2  15        0.69        5.41      8.37 o 
  -8   2  15        1.09       10.83      7.44 o 
  -7   2  15       33.91       36.74      9.11 o 
  -6   2  15        1.76       11.44      7.32 o 
  -5   2  15       64.99       60.75      9.54 o 
  -4   2  15        0.66       -6.34      7.32 o 
  -3   2  15        1.92       13.84      6.71 o 
  -2   2  15        4.29       -4.06      7.20 o 
  -1   2  15       17.88       25.10      6.89 o 
   0   2  15        9.85        3.78      5.72 o 
   1   2  15       90.97       82.73     11.26 o 
   2   2  15        0.30       -2.65      7.69 o 
   3   2  15      140.96      152.76     12.38 o 
   4   2  15       45.59       68.68      8.31 o 
   5   2  15       53.05       66.89      9.72 o 
   6   2  15        1.93       14.64      6.21 o 
   7   2  15       24.15       31.20      9.04 o 
  -8   3  15        1.82        2.65      8.12 o 
  -7   3  15        0.65       16.43      6.83 o 
  -6   3  15        8.41       12.00      7.81 o 
  -5   3  15       16.63       24.18      8.12 o 
  -4   3  15       32.10       36.74      8.31 o 
  -3   3  15        6.78        8.67      7.81 o 
  -2   3  15       11.84        9.60      7.75 o 
  -1   3  15       46.76       54.22      7.69 o 
   0   3  15       40.93       48.19      9.42 o 
   1   3  15       86.97      106.61     10.89 o 
   2   3  15       61.13       74.16      8.68 o 
   3   3  15        4.52       -8.31      8.31 o 
   4   3  15        0.46        6.64      7.51 o 
   5   3  15        2.39       10.09      7.38 o 
   6   3  15       71.55       67.33     11.20 o 
  -7   4  15        6.15        2.03      8.12 o 
  -6   4  15        0.32        2.58      8.12 o 
  -5   4  15        1.75       -4.31      8.00 o 
  -4   4  15        8.27       10.77      7.44 o 
  -3   4  15       16.81       23.38      7.38 o 
  -2   4  15        0.47       -4.06      7.69 o 
  -1   4  15       36.18       47.57      8.74 o 
   0   4  15        0.21        0.40      5.10 o 
   1   4  15        6.63        7.01      7.57 o 
   2   4  15        2.50       -0.62      7.57 o 
   3   4  15       58.13       67.33     10.83 o 
   4   4  15        2.20       -0.62      8.00 o 
   5   4  15       47.29       35.63     10.15 o 
  -5   5  15        4.20        2.71      9.47 o 
  -4   5  15       20.53       20.80      8.92 o 
  -3   5  15        1.55       12.12      7.51 o 
  -2   5  15        3.63       -1.91      7.94 o 
  -1   5  15       10.06       13.10      9.11 o 
   0   5  15       22.61       13.46      6.16 o 
   1   5  15       72.80       86.72     10.89 o 
   2   5  15        2.77        5.23      7.69 o 
   3   5  15        0.27        0.68      8.06 o 
  -8   0  16        2.95        5.91      7.26 o 
  -6   0  16        5.58        0.62      7.38 o 
  -4   0  16      128.77      132.00     11.82 o 
  -2   0  16       21.45       26.70      7.08 o 
   0   0  16       20.74       19.61      7.60 o 
   2   0  16       12.16       14.21      7.01 o 
   4   0  16        2.66        7.08      7.69 o 
   6   0  16      242.29      256.32     17.43 o 
  -8   1  16        0.60        6.58      7.32 o 
  -7   1  16        3.21       -3.75      7.94 o 
  -6   1  16        0.14        7.75      6.52 o 
  -5   1  16       52.09       49.60      9.91 o 
  -4   1  16        0.05        1.11      6.77 o 
  -3   1  16       26.37       31.20      6.95 o 
  -2   1  16        0.15        4.25      6.15 o 
  -1   1  16        0.00       -5.29      7.87 o 
   0   1  16      297.68      298.55     12.64 o 
   1   1  16       81.30       61.43     10.46 o 
   2   1  16      109.28      108.47     11.20 o 
   3   1  16        2.35       -6.28      7.01 o 
   4   1  16        7.98        6.58      7.57 o 
   5   1  16       17.45       13.84      8.92 o 
   6   1  16       83.72       75.70     10.89 o 
  -8   2  16        1.05       13.53      7.51 o 
  -7   2  16        1.27       -2.58      7.44 o 
  -6   2  16       16.61       13.47      8.00 o 
  -5   2  16        1.16        9.97      7.14 o 
  -4   2  16        3.93        0.55      8.12 o 
  -3   2  16        0.23        0.00      6.64 o 
  -2   2  16       61.48       67.27      9.42 o 
  -1   2  16       14.00       16.30      7.20 o 
   0   2  16      113.35      110.04      7.83 o 
   1   2  16        8.23        2.21      8.80 o 
   2   2  16       11.48       12.00      8.43 o 
   3   2  16        1.55        5.91      6.89 o 
   4   2  16        8.42       19.07      8.67 o 
   5   2  16       12.23        7.14      8.61 o 
   6   2  16        9.85       -0.68      8.98 o 
  -7   3  16        5.92       19.44      7.51 o 
  -6   3  16        0.25       -3.81      8.61 o 
  -5   3  16        1.02        5.54      7.14 o 
  -4   3  16       63.97       68.13     10.03 o 
  -3   3  16        8.26       15.20      8.24 o 
  -2   3  16        1.02        5.78      7.14 o 
  -1   3  16        3.64        0.00      7.81 o 
   0   3  16        5.70        5.84      5.30 o 
   1   3  16      347.37      369.97     18.18 o 
   2   3  16       98.04      100.27     11.82 o 
   3   3  16       78.24      108.51     10.65 o 
   4   3  16        0.95       11.63      6.71 o 
   5   3  16        6.30        1.35      8.31 o 
  -6   4  16        0.00        1.35      8.37 o 
  -5   4  16        0.04       -8.49      8.49 o 
  -4   4  16       21.28       42.09      9.23 o 
  -3   4  16       17.94       21.23      7.75 o 
  -2   4  16       17.31       12.31      9.23 o 
  -1   4  16        0.19       11.07      7.51 o 
   0   4  16       12.02       15.72      8.37 o 
   1   4  16        0.06       14.40      7.20 o 
   2   4  16        2.10        5.11      7.26 o 
   3   4  16        9.55       23.75      8.55 o 
   4   4  16       11.40       17.10      8.55 o 
  -3   5  16        0.08       -6.09      9.47 o 
  -2   5  16        0.37       -8.24      8.24 o 
  -1   5  16       14.09       23.32      8.12 o 
   0   5  16       10.04       22.36     11.41 o 
   1   5  16        5.55        4.74      8.67 o 
  -7   0  17       19.57       13.84      8.92 o 
  -5   0  17        3.02       10.34      7.44 o 
  -3   0  17       59.73       92.68     10.46 o 
  -1   0  17       11.87       18.70      8.37 o 
   1   0  17      205.78      208.99     14.66 o 
   3   0  17      164.73      197.42     14.22 o 
   5   0  17       55.56       43.45     10.46 o 
  -7   1  17        0.42       -1.35      8.12 o 
  -6   1  17        0.34       -5.72      7.57 o 
  -5   1  17       22.13       11.01      8.61 o 
  -4   1  17       22.22       27.32      9.29 o 
  -3   1  17        4.17        8.74      6.46 o 
  -2   1  17        0.35       -2.89      7.57 o 
  -1   1  17        0.08       -2.83      7.44 o 
   0   1  17       21.03       17.26      7.75 o 
   1   1  17       34.68       26.89      8.18 o 
   2   1  17        0.47       -4.80      7.01 o 
   3   1  17       16.34       35.26      8.37 o 
   4   1  17       18.96       24.49      8.86 o 
   5   1  17       40.28       39.14     10.03 o 
  -7   2  17        4.67       11.63      8.18 o 
  -6   2  17        0.00       -1.97      8.24 o 
  -5   2  17        2.63        3.14      7.69 o 
  -4   2  17       11.07       23.87      8.00 o 
  -3   2  17        0.43       -4.18      7.57 o 
  -2   2  17        0.34       -7.51      7.51 o 
  -1   2  17        2.77        3.51      6.28 o 
   0   2  17        2.89       -0.32      5.71 o 
   1   2  17        0.24        9.04      7.14 o 
   2   2  17       10.88       26.52      8.31 o 
   3   2  17        3.34       15.87      7.01 o 
   4   2  17        2.03        3.32      8.06 o 
  -6   3  17       12.09       28.67      8.86 o 
  -5   3  17       48.43       37.54      9.60 o 
  -4   3  17        7.34       10.27      8.24 o 
  -3   3  17        0.01        6.28      7.01 o 
  -2   3  17       36.55       42.77      9.05 o 
  -1   3  17        9.82       24.73      7.20 o 
   0   3  17       10.65       12.68      5.82 o 
   1   3  17      122.07      131.37     13.54 o 
   2   3  17        9.60       15.50      9.35 o 
   3   3  17        0.34       -5.29      8.43 o 
  -4   4  17        0.74        9.54      8.55 o 
  -3   4  17        3.25        3.32      8.49 o 
  -2   4  17        6.43       19.13      8.67 o 
  -1   4  17       41.63       46.09     10.77 o 
   0   4  17        7.07       11.34      6.41 o 
   1   4  17       40.51       38.27     10.83 o 
   2   4  17        0.12        1.35      9.11 o 
  -6   0  18       23.21       33.78      9.84 o 
  -4   0  18        1.43        2.52      7.87 o 
  -2   0  18        2.40        0.62      7.81 o 
   0   0  18        1.67       -2.69      6.13 o 
   2   0  18       77.29       78.16     11.88 o 
   4   0  18        5.47        6.15      8.98 o 
  -6   1  18       13.36       27.93      7.81 o 
  -5   1  18        0.64        1.97      7.14 o 
  -4   1  18        0.34       -8.92      8.92 o 
  -3   1  18        0.13        0.00      8.00 o 
  -2   1  18        0.18        9.91      7.26 o 
  -1   1  18        5.46       11.14      7.57 o 
   0   1  18        3.54        2.53      6.00 o 
   1   1  18        7.22        0.62      7.75 o 
   2   1  18        4.26       16.80      6.95 o 
   3   1  18        5.81        2.03      7.57 o 
  -5   2  18        7.71        3.38      9.35 o 
  -4   2  18       12.65       15.14      7.88 o 
  -3   2  18        0.91       -8.37      8.37 o 
  -2   2  18       21.02       17.23      7.26 o 
  -1   2  18        8.48        5.11      8.43 o 
   0   2  18        1.65        4.16      5.37 o 
   1   2  18        4.53        0.00      8.12 o 
   2   2  18        6.54       19.93      8.12 o 
   3   2  18        1.94       -8.61      8.61 o 
  -4   3  18        9.52        5.48      8.43 o 
  -3   3  18        3.06        3.38      8.06 o 
  -2   3  18       15.43       22.64      7.75 o 
  -1   3  18        2.41       -5.29      8.24 o 
   0   3  18       10.80       27.66      9.01 o 
   1   3  18       91.81      100.45     13.17 o 
  -3   0  19        8.32       -0.68      8.37 o 
  -1   0  19       74.75       67.58     11.14 o 
   1   0  19        0.01        0.00      8.31 o 
  -3   1  19        8.66        8.12      8.74 o 
  -2   1  19        0.10       -4.00      8.67 o 
  -1   1  19        8.77        4.68      8.06 o 
   0   1  19        3.18        5.32      5.62 o 
   1   1  19       13.50       21.10      9.60 o 
  -2   2  19       11.49       20.61      7.88 o 
  -1   2  19        0.08        3.45      7.08 o 
                                                 
